# Supplementary material for: Transcriptome analysis of Aspergillus oryzae RIB40 under chemical stress reveals mechanisms of adaptation to fungistatic compounds of lignocellulosic side streams
Source: Biotechnol Biofuels Bioprod. 2025 Aug 8;18:89. doi: 10.1186/s13068-025-02688-5 (PMC12335040; doi:10.1186/s13068-025-02688-5)
Supplement: Supplementary file 3 — Additional file 3: Cluster information. [file 13068_2025_2688_MOESM3_ESM.txt]

Aldehydic compounds – HMF, Furfural & Vanillin

Enrichment analysis, differentially expressed genes, 25 clusters
pvalueCutoff= 0.01 , pAdjustMethod= BH , qvalueCutoff= 0.01
########################################################################################################################

Cluster number 1
Number of genes in cluster 1 is: 387 

Genes in cluster 1 are:
  [1] "AO090001000009" "AO090001000029" "AO090001000061" "AO090001000090" "AO090001000149" "AO090001000193"
  [7] "AO090001000259" "AO090001000261" "AO090001000321" "AO090001000386" "AO090001000390" "AO090001000391"
 [13] "AO090001000437" "AO090001000511" "AO090001000604" "AO090001000684" "AO090001000693" "AO090001000729"
 [19] "AO090001000730" "AO090003000035" "AO090003000075" "AO090003000083" "AO090003000099" "AO090003000105"
 [25] "AO090003000115" "AO090003000116" "AO090003000135" "AO090003000136" "AO090003000150" "AO090003000217"
 [31] "AO090003000227" "AO090003000228" "AO090003000300" "AO090003000302" "AO090003000453" "AO090003000463"
 [37] "AO090003000489" "AO090003000542" "AO090003000564" "AO090003000826" "AO090003000836" "AO090003000852"
 [43] "AO090003000861" "AO090003000876" "AO090003000976" "AO090003001009" "AO090003001039" "AO090003001040"
 [49] "AO090003001113" "AO090003001129" "AO090003001130" "AO090003001147" "AO090003001152" "AO090003001188"
 [55] "AO090003001189" "AO090003001208" "AO090003001212" "AO090003001222" "AO090003001252" "AO090003001273"
 [61] "AO090003001292" "AO090003001301" "AO090003001386" "AO090003001388" "AO090003001428" "AO090003001429"
 [67] "AO090003001434" "AO090003001452" "AO090003001460" "AO090003001501" "AO090003001502" "AO090003001503"
 [73] "AO090003001538" "AO090003001539" "AO090003001542" "AO090003001543" "AO090005000025" "AO090005000026"
 [79] "AO090005000071" "AO090005000083" "AO090005000114" "AO090005000120" "AO090005000189" "AO090005000258"
 [85] "AO090005000307" "AO090005000325" "AO090005000374" "AO090005000459" "AO090005000486" "AO090005000573"
 [91] "AO090005000606" "AO090005000628" "AO090005000639" "AO090005000702" "AO090005000703" "AO090005000720"
 [97] "AO090005000784" "AO090005000817" "AO090005000871" "AO090005000916" "AO090005000945" "AO090005000957"
[103] "AO090005000958" "AO090005001044" "AO090005001051" "AO090005001153" "AO090005001256" "AO090005001257"
[109] "AO090005001316" "AO090005001344" "AO090005001345" "AO090005001380" "AO090005001453" "AO090005001479"
[115] "AO090005001492" "AO090005001493" "AO090005001524" "AO090005001538" "AO090009000068" "AO090009000069"
[121] "AO090009000071" "AO090009000104" "AO090009000140" "AO090009000145" "AO090009000160" "AO090009000161"
[127] "AO090009000172" "AO090009000244" "AO090009000250" "AO090009000290" "AO090009000297" "AO090009000428"
[133] "AO090009000429" "AO090009000441" "AO090009000453" "AO090009000471" "AO090009000478" "AO090009000500"
[139] "AO090009000521" "AO090010000081" "AO090010000082" "AO090010000096" "AO090010000117" "AO090010000119"
[145] "AO090010000138" "AO090010000145" "AO090010000177" "AO090010000178" "AO090010000196" "AO090010000265"
[151] "AO090010000301" "AO090010000302" "AO090010000357" "AO090010000557" "AO090010000585" "AO090010000656"
[157] "AO090010000664" "AO090010000683" "AO090010000770" "AO090011000032" "AO090011000039" "AO090011000040"
[163] "AO090011000041" "AO090011000045" "AO090011000051" "AO090011000053" "AO090011000054" "AO090011000058"
[169] "AO090011000067" "AO090011000092" "AO090011000096" "AO090011000097" "AO090011000131" "AO090011000163"
[175] "AO090011000164" "AO090011000252" "AO090011000253" "AO090011000420" "AO090011000436" "AO090011000452"
[181] "AO090011000454" "AO090011000462" "AO090011000602" "AO090011000611" "AO090011000612" "AO090011000640"
[187] "AO090011000641" "AO090011000646" "AO090011000695" "AO090011000737" "AO090011000750" "AO090011000820"
[193] "AO090011000839" "AO090011000871" "AO090011000900" "AO090012000050" "AO090012000054" "AO090012000070"
[199] "AO090012000151" "AO090012000152" "AO090012000179" "AO090012000187" "AO090012000231" "AO090012000232"
[205] "AO090012000233" "AO090012000234" "AO090012000329" "AO090012000330" "AO090012000332" "AO090012000343"
[211] "AO090012000446" "AO090012000458" "AO090012000518" "AO090012000519" "AO090012000706" "AO090012000718"
[217] "AO090012000809" "AO090012000882" "AO090012000960" "AO090020000030" "AO090020000061" "AO090020000072"
[223] "AO090020000075" "AO090020000145" "AO090020000281" "AO090020000363" "AO090020000540" "AO090020000545"
[229] "AO090020000558" "AO090020000563" "AO090020000684" "AO090020000685" "AO090023000067" "AO090023000088"
[235] "AO090023000089" "AO090023000144" "AO090023000234" "AO090023000236" "AO090023000296" "AO090023000298"
[241] "AO090023000300" "AO090023000337" "AO090023000370" "AO090023000387" "AO090023000403" "AO090023000465"
[247] "AO090023000500" "AO090023000542" "AO090023000628" "AO090023000693" "AO090023000706" "AO090023000814"
[253] "AO090023000848" "AO090023000862" "AO090023000920" "AO090023000942" "AO090023000945" "AO090023000962"
[259] "AO090023000987" "AO090023001003" "AO090026000005" "AO090026000037" "AO090026000057" "AO090026000071"
[265] "AO090026000078" "AO090026000095" "AO090026000098" "AO090026000114" "AO090026000126" "AO090026000194"
[271] "AO090026000200" "AO090026000295" "AO090026000463" "AO090026000645" "AO090026000805" "AO090038000016"
[277] "AO090038000026" "AO090038000191" "AO090038000260" "AO090038000297" "AO090038000354" "AO090038000370"
[283] "AO090038000381" "AO090038000429" "AO090038000490" "AO090038000492" "AO090038000494" "AO090038000529"
[289] "AO090038000577" "AO090102000027" "AO090102000033" "AO090102000069" "AO090102000104" "AO090102000111"
[295] "AO090102000217" "AO090102000247" "AO090102000263" "AO090102000401" "AO090102000454" "AO090102000575"
[301] "AO090102000581" "AO090102000600" "AO090103000018" "AO090103000021" "AO090103000047" "AO090103000084"
[307] "AO090103000085" "AO090103000125" "AO090103000152" "AO090103000192" "AO090103000202" "AO090103000232"
[313] "AO090103000234" "AO090103000235" "AO090103000243" "AO090103000290" "AO090103000306" "AO090103000307"
[319] "AO090103000405" "AO090103000436" "AO090103000438" "AO090103000439" "AO090103000495" "AO090113000008"
[325] "AO090113000097" "AO090113000177" "AO090113000182" "AO090113000183" "AO090120000020" "AO090120000026"
[331] "AO090120000060" "AO090120000074" "AO090120000107" "AO090120000170" "AO090120000228" "AO090120000252"
[337] "AO090120000425" "AO090120000432" "AO090120000440" "AO090124000050" "AO090124000051" "AO090124000052"
[343] "AO090124000053" "AO090124000054" "AO090124000065" "AO090138000172" "AO090166000012" "AO090166000063"
[349] "AO090166000081" "AO090166000100" "AO090166000101" "AO090166000123" "AO090206000064" "AO090206000068"
[355] "AO090206000084" "AO090206000122" "AO090701000051" "AO090701000072" "AO090701000110" "AO090701000113"
[361] "AO090701000116" "AO090701000180" "AO090701000181" "AO090701000196" "AO090701000286" "AO090701000367"
[367] "AO090701000416" "AO090701000417" "AO090701000436" "AO090701000458" "AO090701000459" "AO090701000460"
[373] "AO090701000467" "AO090701000484" "AO090701000505" "AO090701000526" "AO090701000527" "AO090701000541"
[379] "AO090701000572" "AO090701000573" "AO090701000600" "AO090701000602" "AO090701000763" "AO090701000771"
[385] "AO090701000772" "AO090701000791" "AO090701000904"

--------------------------------------------------------------
No enriched GO terms.

--------------------------------------------------------------
Number of enriched KEGG pathways: 1
KEGG pathways are:
[1] "MAPK signaling pathway - yeast - Aspergillus oryzae"

########################################################################################################################

Cluster number 2
Number of genes in cluster 2 is: 278 

Genes in cluster 2 are:
  [1] "AO090001000039" "AO090001000145" "AO090001000146" "AO090001000148" "AO090001000150" "AO090001000243"
  [7] "AO090001000403" "AO090001000414" "AO090001000462" "AO090001000526" "AO090001000527" "AO090001000564"
 [13] "AO090001000603" "AO090001000620" "AO090001000681" "AO090001000711" "AO090001000733" "AO090001000745"
 [19] "AO090003000038" "AO090003000039" "AO090003000071" "AO090003000082" "AO090003000133" "AO090003000404"
 [25] "AO090003000421" "AO090003000440" "AO090003000500" "AO090003000554" "AO090003000587" "AO090003000596"
 [31] "AO090003000672" "AO090003000678" "AO090003000789" "AO090003000790" "AO090003000829" "AO090003000883"
 [37] "AO090003000893" "AO090003000963" "AO090003000973" "AO090003001031" "AO090003001038" "AO090003001120"
 [43] "AO090003001225" "AO090003001227" "AO090003001283" "AO090003001302" "AO090003001343" "AO090003001537"
 [49] "AO090005000024" "AO090005000060" "AO090005000061" "AO090005000067" "AO090005000096" "AO090005000098"
 [55] "AO090005000105" "AO090005000106" "AO090005000164" "AO090005000231" "AO090005000298" "AO090005000327"
 [61] "AO090005000330" "AO090005000377" "AO090005000471" "AO090005000509" "AO090005000574" "AO090005000620"
 [67] "AO090005000725" "AO090005000797" "AO090005000821" "AO090005000968" "AO090005001052" "AO090005001105"
 [73] "AO090005001136" "AO090005001327" "AO090005001332" "AO090005001364" "AO090005001425" "AO090005001491"
 [79] "AO090005001543" "AO090005001583" "AO090005001628" "AO090005001642" "AO090005001645" "AO090009000043"
 [85] "AO090009000060" "AO090009000078" "AO090009000171" "AO090009000181" "AO090009000189" "AO090009000190"
 [91] "AO090009000270" "AO090009000282" "AO090009000312" "AO090009000381" "AO090009000457" "AO090009000513"
 [97] "AO090010000010" "AO090010000086" "AO090010000212" "AO090010000216" "AO090010000369" "AO090010000393"
[103] "AO090010000399" "AO090010000465" "AO090010000501" "AO090010000586" "AO090010000737" "AO090010000741"
[109] "AO090010000744" "AO090010000763" "AO090011000011" "AO090011000046" "AO090011000112" "AO090011000114"
[115] "AO090011000197" "AO090011000319" "AO090011000427" "AO090011000428" "AO090011000430" "AO090011000453"
[121] "AO090011000458" "AO090011000547" "AO090011000681" "AO090011000776" "AO090011000854" "AO090011000911"
[127] "AO090012000183" "AO090012000191" "AO090012000196" "AO090012000263" "AO090012000370" "AO090012000437"
[133] "AO090012000482" "AO090012000513" "AO090012000534" "AO090012000577" "AO090012000590" "AO090012000591"
[139] "AO090012000637" "AO090012000646" "AO090012000665" "AO090012000667" "AO090012000703" "AO090012000713"
[145] "AO090012000840" "AO090012000866" "AO090012000878" "AO090012000916" "AO090012000994" "AO090012001021"
[151] "AO090020000071" "AO090020000188" "AO090020000213" "AO090020000214" "AO090020000291" "AO090020000334"
[157] "AO090020000357" "AO090020000416" "AO090020000435" "AO090020000450" "AO090020000471" "AO090020000508"
[163] "AO090020000522" "AO090020000593" "AO090020000627" "AO090020000698" "AO090020000714" "AO090020t00006"
[169] "AO090023000109" "AO090023000110" "AO090023000124" "AO090023000176" "AO090023000177" "AO090023000263"
[175] "AO090023000278" "AO090023000316" "AO090023000380" "AO090023000386" "AO090023000392" "AO090023000494"
[181] "AO090023000608" "AO090023000698" "AO090023000735" "AO090023000793" "AO090023000967" "AO090026000069"
[187] "AO090026000070" "AO090026000100" "AO090026000160" "AO090026000281" "AO090026000355" "AO090026000368"
[193] "AO090026000451" "AO090026000475" "AO090026000553" "AO090026000652" "AO090026000699" "AO090026000704"
[199] "AO090026000726" "AO090026000831" "AO090026000840" "AO090038000112" "AO090038000153" "AO090038000204"
[205] "AO090038000205" "AO090038000214" "AO090038000232" "AO090038000242" "AO090038000243" "AO090038000280"
[211] "AO090038000418" "AO090038000420" "AO090038000517" "AO090038000561" "AO090038000576" "AO090038000602"
[217] "AO090102000013" "AO090102000022" "AO090102000044" "AO090102000106" "AO090102000136" "AO090102000274"
[223] "AO090102000275" "AO090102000293" "AO090102000310" "AO090102000494" "AO090102000511" "AO090102000564"
[229] "AO090103000048" "AO090103000083" "AO090103000091" "AO090103000123" "AO090103000308" "AO090103000309"
[235] "AO090103000347" "AO090113000051" "AO090113000146" "AO090120000025" "AO090120000027" "AO090120000058"
[241] "AO090120000081" "AO090120000152" "AO090120000178" "AO090120000204" "AO090120000219" "AO090120000221"
[247] "AO090120000331" "AO090120000356" "AO090120000429" "AO090120000454" "AO090120000460" "AO090124000008"
[253] "AO090124000040" "AO090124000074" "AO090138000075" "AO090138000133" "AO090206000028" "AO090206000079"
[259] "AO090206000085" "AO090206000109" "AO090308000008" "AO090701000077" "AO090701000121" "AO090701000126"
[265] "AO090701000182" "AO090701000185" "AO090701000197" "AO090701000198" "AO090701000356" "AO090701000434"
[271] "AO090701000536" "AO090701000537" "AO090701000538" "AO090701000589" "AO090701000590" "AO090701000642"
[277] "AO090701000677" "AO090701000731"

--------------------------------------------------------------
Number of enriched GO terms: 24
GO terms are:
 [1] "cytoskeleton"                             "cell division"                           
 [3] "microtubule motor activity"               "microtubule-based process"               
 [5] "microtubule binding"                      "microtubule-based movement"              
 [7] "cytoskeletal motor activity"              "tubulin binding"                         
 [9] "signal transduction"                      "signaling"                               
[11] "mitotic cell cycle"                       "cell communication"                      
[13] "cell cycle"                               "nuclear chromosome segregation"          
[15] "cell cycle process"                       "chromosome segregation"                  
[17] "actomyosin structure organization"        "actomyosin contractile ring organization"
[19] "mitotic sister chromatid segregation"     "mitotic cytokinesis"                     
[21] "cortical cytoskeleton organization"       "cortical actin cytoskeleton organization"
[23] "chromosome localization"                  "establishment of chromosome localization"

Parent terms retrieved using org.Sc.sgd.db (S. cerevisiae)

 Biological process  parent terms of GO terms are:
           term                                       parentTerm                                
GO:0051301 "cell division"                            "cell division"                           
GO:0007017 "microtubule-based process"                "microtubule-based process"               
GO:0007018 "microtubule-based movement"               "microtubule-based process"               
GO:0023052 "signaling"                                "signaling"                               
GO:0007165 "signal transduction"                      "signaling"                               
GO:0000278 "mitotic cell cycle"                       "mitotic cell cycle"                      
GO:0007154 "cell communication"                       "cell communication"                      
GO:0007049 "cell cycle"                               "mitotic cell cycle"                      
GO:0022402 "cell cycle process"                       "mitotic cell cycle"                      
GO:0098813 "nuclear chromosome segregation"           "mitotic cell cycle"                      
GO:0007059 "chromosome segregation"                   "mitotic cell cycle"                      
GO:0031032 "actomyosin structure organization"        "actomyosin structure organization"       
GO:0000070 "mitotic sister chromatid segregation"     "mitotic cell cycle"                      
GO:0044837 "actomyosin contractile ring organization" "actomyosin structure organization"       
GO:0000281 "mitotic cytokinesis"                      "cell division"                           
GO:0030865 "cortical cytoskeleton organization"       "actomyosin structure organization"       
GO:0030866 "cortical actin cytoskeleton organization" "actomyosin structure organization"       
GO:0051303 "establishment of chromosome localization" "establishment of chromosome localization"
GO:0050000 "chromosome localization"                  "establishment of chromosome localization"

Number of  Biological process  parent terms:

       actomyosin structure organization                       cell communication 
                                       4                                        1 
                           cell division establishment of chromosome localization 
                                       2                                        2 
               microtubule-based process                       mitotic cell cycle 
                                       2                                        6 
                               signaling 
                                       2 

 Molecular function  parent terms of GO terms are:
           term                          parentTerm                  
GO:0003777 "microtubule motor activity"  "microtubule motor activity"
GO:0008017 "microtubule binding"         "microtubule binding"       
GO:0003774 "cytoskeletal motor activity" "microtubule motor activity"
GO:0015631 "tubulin binding"             "microtubule binding"       

Number of  Molecular function  parent terms:

       microtubule binding microtubule motor activity 
                         2                          2 

No Cellular component parent terms found.

Number of GO terms for which NO parent term was found: 1 

No parent term was found for the following GO terms:
[1] "cytoskeleton"

--------------------------------------------------------------
Number of enriched KEGG pathways: 2
KEGG pathways are:
[1] "Cell cycle - yeast - Aspergillus oryzae" "Meiosis - yeast - Aspergillus oryzae"   

########################################################################################################################

Cluster number 3
Number of genes in cluster 3 is: 291 

Genes in cluster 3 are:
  [1] "AO090001000125" "AO090001000204" "AO090001000213" "AO090001000215" "AO090001000241" "AO090001000260"
  [7] "AO090001000513" "AO090001000669" "AO090001000671" "AO090001000706" "AO090001000732" "AO090001000747"
 [13] "AO090003000041" "AO090003000057" "AO090003000069" "AO090003000076" "AO090003000100" "AO090003000118"
 [19] "AO090003000231" "AO090003000232" "AO090003000299" "AO090003000356" "AO090003000436" "AO090003000469"
 [25] "AO090003000523" "AO090003000568" "AO090003000569" "AO090003000844" "AO090003000853" "AO090003000856"
 [31] "AO090003000857" "AO090003000870" "AO090003000958" "AO090003001025" "AO090003001059" "AO090003001060"
 [37] "AO090003001148" "AO090003001173" "AO090003001336" "AO090003001337" "AO090003001375" "AO090003001401"
 [43] "AO090003001419" "AO090003001430" "AO090003001436" "AO090003001548" "AO090005000057" "AO090005000093"
 [49] "AO090005000116" "AO090005000130" "AO090005000131" "AO090005000170" "AO090005000197" "AO090005000368"
 [55] "AO090005000376" "AO090005000413" "AO090005000417" "AO090005000464" "AO090005000611" "AO090005000612"
 [61] "AO090005000688" "AO090005000744" "AO090005000745" "AO090005000773" "AO090005000783" "AO090005000849"
 [67] "AO090005000850" "AO090005000852" "AO090005000860" "AO090005000955" "AO090005001151" "AO090005001152"
 [73] "AO090005001216" "AO090005001250" "AO090005001261" "AO090005001262" "AO090005001269" "AO090005001278"
 [79] "AO090005001343" "AO090005001360" "AO090005001363" "AO090005001472" "AO090005001475" "AO090005001599"
 [85] "AO090009000106" "AO090009000126" "AO090009000208" "AO090009000209" "AO090009000230" "AO090009000258"
 [91] "AO090009000262" "AO090009000328" "AO090009000369" "AO090009000464" "AO090009000555" "AO090009000646"
 [97] "AO090009000660" "AO090010000184" "AO090010000199" "AO090010000204" "AO090010000431" "AO090010000439"
[103] "AO090010000490" "AO090010000527" "AO090010000612" "AO090010000644" "AO090010000645" "AO090010000647"
[109] "AO090010000706" "AO090011000008" "AO090011000068" "AO090011000069" "AO090011000079" "AO090011000223"
[115] "AO090011000233" "AO090011000235" "AO090011000238" "AO090011000333" "AO090011000359" "AO090011000446"
[121] "AO090011000455" "AO090011000493" "AO090011000521" "AO090011000553" "AO090011000555" "AO090011000559"
[127] "AO090011000622" "AO090011000792" "AO090011000793" "AO090011000851" "AO090011000918" "AO090011000922"
[133] "AO090011000927" "AO090011000937" "AO090012000026" "AO090012000030" "AO090012000031" "AO090012000113"
[139] "AO090012000114" "AO090012000149" "AO090012000198" "AO090012000489" "AO090012000504" "AO090012000507"
[145] "AO090012000532" "AO090012000598" "AO090012000671" "AO090012000680" "AO090012000692" "AO090012000719"
[151] "AO090012000727" "AO090012000758" "AO090012000789" "AO090012000847" "AO090012000853" "AO090012000864"
[157] "AO090012000947" "AO090012000985" "AO090020000014" "AO090020000066" "AO090020000096" "AO090020000105"
[163] "AO090020000111" "AO090020000157" "AO090020000161" "AO090020000162" "AO090020000280" "AO090020000317"
[169] "AO090020000333" "AO090020000354" "AO090020000430" "AO090020000533" "AO090020000579" "AO090020000657"
[175] "AO090020000682" "AO090020000703" "AO090023000063" "AO090023000180" "AO090023000242" "AO090023000293"
[181] "AO090023000383" "AO090023000384" "AO090023000461" "AO090023000499" "AO090023000506" "AO090023000669"
[187] "AO090023000670" "AO090023000691" "AO090023000708" "AO090023000709" "AO090023000729" "AO090023000811"
[193] "AO090023000827" "AO090023000828" "AO090023000829" "AO090023000852" "AO090023000990" "AO090026000158"
[199] "AO090026000181" "AO090026000315" "AO090026000318" "AO090026000432" "AO090026000547" "AO090026000592"
[205] "AO090026000665" "AO090026000687" "AO090026000716" "AO090026000768" "AO090026000827" "AO090026000834"
[211] "AO090038000096" "AO090038000106" "AO090038000206" "AO090038000255" "AO090038000292" "AO090038000348"
[217] "AO090038000355" "AO090038000608" "AO090102000021" "AO090102000024" "AO090102000025" "AO090102000026"
[223] "AO090102000039" "AO090102000078" "AO090102000146" "AO090102000213" "AO090102000355" "AO090102000366"
[229] "AO090102000528" "AO090102000545" "AO090102000559" "AO090102000640" "AO090102000650" "AO090103000029"
[235] "AO090103000044" "AO090103000090" "AO090103000093" "AO090103000096" "AO090103000201" "AO090103000230"
[241] "AO090103000311" "AO090113000007" "AO090113000049" "AO090113000060" "AO090113000088" "AO090113000122"
[247] "AO090113000181" "AO090120000001" "AO090120000096" "AO090120000128" "AO090120000201" "AO090120000272"
[253] "AO090120000288" "AO090120000298" "AO090120000299" "AO090120000482" "AO090120000483" "AO090124000001"
[259] "AO090124000032" "AO090124000033" "AO090124000043" "AO090124000066" "AO090124000088" "AO090138000039"
[265] "AO090138000063" "AO090138000077" "AO090138000161" "AO090138000204" "AO090166000071" "AO090166000109"
[271] "AO090206000004" "AO090206000049" "AO090701000010" "AO090701000120" "AO090701000188" "AO090701000220"
[277] "AO090701000303" "AO090701000337" "AO090701000391" "AO090701000456" "AO090701000500" "AO090701000534"
[283] "AO090701000535" "AO090701000539" "AO090701000601" "AO090701000624" "AO090701000789" "AO090701000798"
[289] "AO090701000833" "AO090701000839" "AO090701000840"

--------------------------------------------------------------
Number of enriched GO terms: 88
GO terms are:
 [1] "DNA metabolic process"                                                             
 [2] "DNA replication"                                                                   
 [3] "DNA-templated DNA replication"                                                     
 [4] "catalytic activity, acting on DNA"                                                 
 [5] "DNA repair"                                                                        
 [6] "DNA damage response"                                                               
 [7] "cell cycle"                                                                        
 [8] "double-stranded DNA binding"                                                       
 [9] "cellular response to stress"                                                       
[10] "chromosome"                                                                        
[11] "replication fork"                                                                  
[12] "DNA replication initiation"                                                        
[13] "DNA replication origin binding"                                                    
[14] "response to stress"                                                                
[15] "ATP-dependent activity, acting on DNA"                                             
[16] "nuclear replication fork"                                                          
[17] "cell cycle process"                                                                
[18] "double-strand break repair via break-induced replication"                          
[19] "replication fork protection complex"                                               
[20] "nuclear DNA replication"                                                           
[21] "cell cycle DNA replication"                                                        
[22] "regulation of DNA-templated DNA replication"                                       
[23] "DNA helicase activity"                                                             
[24] "regulation of DNA replication"                                                     
[25] "regulation of DNA-templated DNA replication initiation"                            
[26] "cellular response to stimulus"                                                     
[27] "mitotic cell cycle"                                                                
[28] "mitotic cell cycle process"                                                        
[29] "DNA geometric change"                                                              
[30] "DNA duplex unwinding"                                                              
[31] "double-strand break repair via homologous recombination"                           
[32] "DNA conformation change"                                                           
[33] "regulation of DNA metabolic process"                                               
[34] "ATP hydrolysis activity"                                                           
[35] "DNA recombination"                                                                 
[36] "mitotic DNA replication"                                                           
[37] "recombinational repair"                                                            
[38] "nuclear chromosome"                                                                
[39] "ATP-dependent activity"                                                            
[40] "chromosome organization"                                                           
[41] "DNA strand elongation involved in DNA replication"                                 
[42] "DNA strand elongation"                                                             
[43] "chromatin binding"                                                                 
[44] "single-stranded DNA binding"                                                       
[45] "pyrophosphatase activity"                                                          
[46] "hydrolase activity, acting on acid anhydrides, in phosphorus-containing anhydrides"
[47] "sequence-specific double-stranded DNA binding"                                     
[48] "EC:3.6.1.15"                                                                       
[49] "ribonucleoside triphosphate phosphatase activity"                                  
[50] "hydrolase activity, acting on acid anhydrides"                                     
[51] "double-strand break repair"                                                        
[52] "endoplasmic reticulum"                                                             
[53] "sequence-specific DNA binding"                                                     
[54] "chromosomal region"                                                                
[55] "endomembrane system"                                                               
[56] "endoplasmic reticulum membrane"                                                    
[57] "nuclear outer membrane-endoplasmic reticulum membrane network"                     
[58] "endoplasmic reticulum subcompartment"                                              
[59] "helicase activity"                                                                 
[60] "chromosome, telomeric region"                                                      
[61] "catalytic activity, acting on a nucleic acid"                                      
[62] "reproduction"                                                                      
[63] "protein-DNA complex"                                                               
[64] "organelle subcompartment"                                                          
[65] "reproductive process"                                                              
[66] "organelle organization"                                                            
[67] "nucleoplasm"                                                                       
[68] "GO:0000790"                                                                        
[69] "meiotic cell cycle process"                                                        
[70] "negative regulation of cellular process"                                           
[71] "negative regulation of biological process"                                         
[72] "mismatch repair"                                                                   
[73] "meiotic cell cycle"                                                                
[74] "protein-DNA complex organization"                                                  
[75] "glycoprotein metabolic process"                                                    
[76] "membrane lipid biosynthetic process"                                               
[77] "protein-DNA complex assembly"                                                      
[78] "DNA damage sensor activity"                                                        
[79] "ATP-dependent DNA damage sensor activity"                                          
[80] "membrane lipid metabolic process"                                                  
[81] "microtubule associated complex"                                                    
[82] "negative regulation of chromosome organization"                                    
[83] "chromatin remodeling"                                                              
[84] "spindle organization"                                                              
[85] "negative regulation of organelle organization"                                     
[86] "constitutive heterochromatin formation"                                            
[87] "microtubule cytoskeleton"                                                          
[88] "meiosis I cell cycle process"                                                      

Parent terms retrieved using org.Sc.sgd.db (S. cerevisiae)

 Biological process  parent terms of GO terms are:
           term                                                       parentTerm                               
GO:0006259 "DNA metabolic process"                                    "DNA metabolic process"                  
GO:0006260 "DNA replication"                                          "DNA metabolic process"                  
GO:0006261 "DNA-templated DNA replication"                            "DNA metabolic process"                  
GO:0006281 "DNA repair"                                               "DNA repair"                             
GO:0006974 "DNA damage response"                                      "DNA repair"                             
GO:0007049 "cell cycle"                                               "cell cycle"                             
GO:0033554 "cellular response to stress"                              "DNA repair"                             
GO:0006270 "DNA replication initiation"                               "DNA metabolic process"                  
GO:0006950 "response to stress"                                       "DNA repair"                             
GO:0022402 "cell cycle process"                                       "cell cycle"                             
GO:0000727 "double-strand break repair via break-induced replication" "DNA metabolic process"                  
GO:0044786 "cell cycle DNA replication"                               "DNA metabolic process"                  
GO:0033260 "nuclear DNA replication"                                  "DNA metabolic process"                  
GO:0090329 "regulation of DNA-templated DNA replication"              "DNA metabolic process"                  
GO:0006275 "regulation of DNA replication"                            "DNA metabolic process"                  
GO:0030174 "regulation of DNA-templated DNA replication initiation"   "DNA metabolic process"                  
GO:0051716 "cellular response to stimulus"                            "DNA repair"                             
GO:0000278 "mitotic cell cycle"                                       "cell cycle"                             
GO:1903047 "mitotic cell cycle process"                               "cell cycle"                             
GO:0032508 "DNA duplex unwinding"                                     "DNA duplex unwinding"                   
GO:0032392 "DNA geometric change"                                     "DNA duplex unwinding"                   
GO:0000724 "double-strand break repair via homologous recombination"  "DNA metabolic process"                  
GO:0071103 "DNA conformation change"                                  "DNA duplex unwinding"                   
GO:0051052 "regulation of DNA metabolic process"                      "DNA metabolic process"                  
GO:1902969 "mitotic DNA replication"                                  "DNA metabolic process"                  
GO:0006310 "DNA recombination"                                        "DNA metabolic process"                  
GO:0000725 "recombinational repair"                                   "DNA metabolic process"                  
GO:0051276 "chromosome organization"                                  "DNA duplex unwinding"                   
GO:0022616 "DNA strand elongation"                                    "DNA metabolic process"                  
GO:0006271 "DNA strand elongation involved in DNA replication"        "DNA metabolic process"                  
GO:0006302 "double-strand break repair"                               "DNA metabolic process"                  
GO:0000003 "reproduction"                                             "reproduction"                           
GO:0022414 "reproductive process"                                     "reproduction"                           
GO:0006996 "organelle organization"                                   "DNA duplex unwinding"                   
GO:1903046 "meiotic cell cycle process"                               "reproduction"                           
GO:0048523 "negative regulation of cellular process"                  "negative regulation of cellular process"
GO:0048519 "negative regulation of biological process"                "negative regulation of cellular process"
GO:0006298 "mismatch repair"                                          "DNA metabolic process"                  
GO:0051321 "meiotic cell cycle"                                       "reproduction"                           
GO:0071824 "protein-DNA complex organization"                         "protein-DNA complex organization"       
GO:0009100 "glycoprotein metabolic process"                           "glycoprotein metabolic process"         
GO:0046467 "membrane lipid biosynthetic process"                      "membrane lipid biosynthetic process"    
GO:0065004 "protein-DNA complex assembly"                             "protein-DNA complex organization"       
GO:0006643 "membrane lipid metabolic process"                         "membrane lipid biosynthetic process"    
GO:2001251 "negative regulation of chromosome organization"           "negative regulation of cellular process"
GO:0006338 "chromatin remodeling"                                     "protein-DNA complex organization"       
GO:0007051 "spindle organization"                                     "cell cycle"                             
GO:0010639 "negative regulation of organelle organization"            "negative regulation of cellular process"
GO:0061982 "meiosis I cell cycle process"                             "reproduction"                           

Number of  Biological process  parent terms:

                             cell cycle                    DNA duplex unwinding 
                                      5                                       5 
                  DNA metabolic process                              DNA repair 
                                     19                                       5 
         glycoprotein metabolic process     membrane lipid biosynthetic process 
                                      1                                       2 
negative regulation of cellular process        protein-DNA complex organization 
                                      4                                       3 
                           reproduction 
                                      5 

 Molecular function  parent terms of GO terms are:
           term                                                                                
GO:0140097 "catalytic activity, acting on DNA"                                                 
GO:0003690 "double-stranded DNA binding"                                                       
GO:0003688 "DNA replication origin binding"                                                    
GO:0008094 "ATP-dependent activity, acting on DNA"                                             
GO:0003678 "DNA helicase activity"                                                             
GO:0016887 "ATP hydrolysis activity"                                                           
GO:0003682 "chromatin binding"                                                                 
GO:0003697 "single-stranded DNA binding"                                                       
GO:0016462 "pyrophosphatase activity"                                                          
GO:1990837 "sequence-specific double-stranded DNA binding"                                     
GO:0017111 "ribonucleoside triphosphate phosphatase activity"                                  
GO:0016818 "hydrolase activity, acting on acid anhydrides, in phosphorus-containing anhydrides"
GO:0016817 "hydrolase activity, acting on acid anhydrides"                                     
GO:0043565 "sequence-specific DNA binding"                                                     
GO:0004386 "helicase activity"                                                                 
           parentTerm                         
GO:0140097 "catalytic activity, acting on DNA"
GO:0003690 "double-stranded DNA binding"      
GO:0003688 "double-stranded DNA binding"      
GO:0008094 "catalytic activity, acting on DNA"
GO:0003678 "catalytic activity, acting on DNA"
GO:0016887 "ATP hydrolysis activity"          
GO:0003682 "chromatin binding"                
GO:0003697 "double-stranded DNA binding"      
GO:0016462 "ATP hydrolysis activity"          
GO:1990837 "double-stranded DNA binding"      
GO:0017111 "ATP hydrolysis activity"          
GO:0016818 "ATP hydrolysis activity"          
GO:0016817 "ATP hydrolysis activity"          
GO:0043565 "double-stranded DNA binding"      
GO:0004386 "helicase activity"                

Number of  Molecular function  parent terms:

          ATP hydrolysis activity catalytic activity, acting on DNA                 chromatin binding 
                                5                                 3                                 1 
      double-stranded DNA binding                 helicase activity 
                                5                                 1 

 Cellular component  parent terms of GO terms are:
           term                                                           
GO:0005694 "chromosome"                                                   
GO:0005657 "replication fork"                                             
GO:0043596 "nuclear replication fork"                                     
GO:0031298 "replication fork protection complex"                          
GO:0000228 "nuclear chromosome"                                           
GO:0005783 "endoplasmic reticulum"                                        
GO:0098687 "chromosomal region"                                           
GO:0012505 "endomembrane system"                                          
GO:0005789 "endoplasmic reticulum membrane"                               
GO:0098827 "endoplasmic reticulum subcompartment"                         
GO:0042175 "nuclear outer membrane-endoplasmic reticulum membrane network"
GO:0000781 "chromosome, telomeric region"                                 
GO:0032993 "protein-DNA complex"                                          
GO:0031984 "organelle subcompartment"                                     
GO:0005654 "nucleoplasm"                                                  
GO:0005875 "microtubule associated complex"                               
GO:0015630 "microtubule cytoskeleton"                                     
           parentTerm                            
GO:0005694 "chromosome"                          
GO:0005657 "chromosome"                          
GO:0043596 "chromosome"                          
GO:0031298 "chromosome"                          
GO:0000228 "chromosome"                          
GO:0005783 "endoplasmic reticulum"               
GO:0098687 "chromosome"                          
GO:0012505 "endoplasmic reticulum"               
GO:0005789 "endoplasmic reticulum"               
GO:0098827 "endoplasmic reticulum subcompartment"
GO:0042175 "endoplasmic reticulum"               
GO:0000781 "chromosome"                          
GO:0032993 "protein-DNA complex"                 
GO:0031984 "endoplasmic reticulum subcompartment"
GO:0005654 "nucleoplasm"                         
GO:0005875 "microtubule associated complex"      
GO:0015630 "microtubule associated complex"      

Number of  Cellular component  parent terms:

                          chromosome                endoplasmic reticulum endoplasmic reticulum subcompartment 
                                   7                                    4                                    2 
      microtubule associated complex                          nucleoplasm                  protein-DNA complex 
                                   2                                    1                                    1 

Number of GO terms for which NO parent term was found: 7 

No parent term was found for the following GO terms:
[1] "ATP-dependent activity"                       "EC:3.6.1.15"                                 
[3] "catalytic activity, acting on a nucleic acid" "GO:0000790"                                  
[5] "DNA damage sensor activity"                   "ATP-dependent DNA damage sensor activity"    
[7] "constitutive heterochromatin formation"      

--------------------------------------------------------------
Number of enriched KEGG pathways: 6
KEGG pathways are:
[1] "Cell cycle - yeast - Aspergillus oryzae"     "DNA replication - Aspergillus oryzae"       
[3] "Mismatch repair - Aspergillus oryzae"        "Meiosis - yeast - Aspergillus oryzae"       
[5] "Fanconi anemia pathway - Aspergillus oryzae" "N-Glycan biosynthesis - Aspergillus oryzae" 

########################################################################################################################

Cluster number 4
Number of genes in cluster 4 is: 168 

Genes in cluster 4 are:
  [1] "AO090001000051" "AO090001000130" "AO090001000131" "AO090001000163" "AO090001000229" "AO090001000258"
  [7] "AO090001000495" "AO090001000546" "AO090003000062" "AO090003000064" "AO090003000065" "AO090003000094"
 [13] "AO090003000419" "AO090003000492" "AO090003000507" "AO090003000687" "AO090003000808" "AO090003001053"
 [19] "AO090003001437" "AO090003001438" "AO090003001482" "AO090005000223" "AO090005000226" "AO090005000437"
 [25] "AO090005000440" "AO090005000513" "AO090005000560" "AO090005000561" "AO090005000615" "AO090005000760"
 [31] "AO090005000908" "AO090005000963" "AO090005001023" "AO090005001114" "AO090005001126" "AO090005001222"
 [37] "AO090005001238" "AO090005001279" "AO090009000066" "AO090009000067" "AO090009000146" "AO090009000162"
 [43] "AO090009000313" "AO090009000325" "AO090009000400" "AO090010000040" "AO090010000139" "AO090010000152"
 [49] "AO090010000154" "AO090010000186" "AO090010000222" "AO090010000341" "AO090010000342" "AO090010000380"
 [55] "AO090010000528" "AO090010000615" "AO090010000616" "AO090010000654" "AO090010000768" "AO090011000007"
 [61] "AO090011000010" "AO090011000081" "AO090011000187" "AO090011000212" "AO090011000330" "AO090011000331"
 [67] "AO090011000332" "AO090011000460" "AO090011000473" "AO090011000515" "AO090011000874" "AO090011000926"
 [73] "AO090012000022" "AO090012000141" "AO090012000251" "AO090012000372" "AO090012000673" "AO090012000674"
 [79] "AO090012000696" "AO090012000838" "AO090012000842" "AO090020000010" "AO090020000364" "AO090020000444"
 [85] "AO090020000511" "AO090020000512" "AO090020000638" "AO090020000695" "AO090023000092" "AO090023000334"
 [91] "AO090023000382" "AO090023000401" "AO090023000503" "AO090023000529" "AO090023000530" "AO090023000659"
 [97] "AO090023000690" "AO090023000739" "AO090023000816" "AO090023000986" "AO090026000083" "AO090026000103"
[103] "AO090026000120" "AO090026000124" "AO090026000143" "AO090026000144" "AO090026000147" "AO090026000337"
[109] "AO090026000361" "AO090026000526" "AO090038000146" "AO090038000244" "AO090038000319" "AO090038000485"
[115] "AO090038000486" "AO090038000498" "AO090038000499" "AO090038000500" "AO090038000505" "AO090038000613"
[121] "AO090102000037" "AO090102000229" "AO090102000262" "AO090102000265" "AO090102000434" "AO090102000523"
[127] "AO090103000013" "AO090103000069" "AO090103000161" "AO090103000166" "AO090103000167" "AO090103000168"
[133] "AO090103000169" "AO090103000200" "AO090103000212" "AO090103000463" "AO090113000169" "AO090120000077"
[139] "AO090120000172" "AO090120000214" "AO090120000352" "AO090120000430" "AO090124000036" "AO090124000044"
[145] "AO090138000079" "AO090138000082" "AO090166000019" "AO090166000091" "AO090701000049" "AO090701000076"
[151] "AO090701000104" "AO090701000194" "AO090701000291" "AO090701000293" "AO090701000294" "AO090701000295"
[157] "AO090701000327" "AO090701000329" "AO090701000342" "AO090701000457" "AO090701000487" "AO090701000511"
[163] "AO090701000578" "AO090701000579" "AO090701000739" "AO090701000748" "AO090701000797" "AO090701000837"

--------------------------------------------------------------
Number of enriched GO terms: 29
GO terms are:
 [1] "endoplasmic reticulum membrane"                               
 [2] "nuclear outer membrane-endoplasmic reticulum membrane network"
 [3] "endoplasmic reticulum subcompartment"                         
 [4] "endoplasmic reticulum"                                        
 [5] "organelle subcompartment"                                     
 [6] "endomembrane system"                                          
 [7] "coated vesicle"                                               
 [8] "COPII-coated ER to Golgi transport vesicle"                   
 [9] "protein processing"                                           
[10] "endoplasmic reticulum to Golgi vesicle-mediated transport"    
[11] "Golgi membrane"                                               
[12] "transport vesicle"                                            
[13] "Golgi vesicle transport"                                      
[14] "coated vesicle membrane"                                      
[15] "transport vesicle membrane"                                   
[16] "vesicle coat"                                                 
[17] "protein maturation"                                           
[18] "endoplasmic reticulum protein-containing complex"             
[19] "cytoplasmic vesicle"                                          
[20] "vesicle"                                                      
[21] "intracellular vesicle"                                        
[22] "Golgi apparatus"                                              
[23] "membrane protein complex"                                     
[24] "membrane coat"                                                
[25] "coated membrane"                                              
[26] "protein glycosylation"                                        
[27] "glycoprotein biosynthetic process"                            
[28] "macromolecule glycosylation"                                  
[29] "nitrogen compound transport"                                  

Parent terms retrieved using org.Sc.sgd.db (S. cerevisiae)

 Biological process  parent terms of GO terms are:
           term                                                       
GO:0016485 "protein processing"                                       
GO:0006888 "endoplasmic reticulum to Golgi vesicle-mediated transport"
GO:0048193 "Golgi vesicle transport"                                  
GO:0051604 "protein maturation"                                       
GO:0009101 "glycoprotein biosynthetic process"                        
GO:0071705 "nitrogen compound transport"                              
GO:0043413 "macromolecule glycosylation"                              
GO:0006486 "protein glycosylation"                                    
           parentTerm                                                 
GO:0016485 "protein processing"                                       
GO:0006888 "endoplasmic reticulum to Golgi vesicle-mediated transport"
GO:0048193 "endoplasmic reticulum to Golgi vesicle-mediated transport"
GO:0051604 "protein processing"                                       
GO:0009101 "protein processing"                                       
GO:0071705 "endoplasmic reticulum to Golgi vesicle-mediated transport"
GO:0043413 "macromolecule glycosylation"                              
GO:0006486 "macromolecule glycosylation"                              

Number of  Biological process  parent terms:

endoplasmic reticulum to Golgi vesicle-mediated transport 
                                                        3 
                              macromolecule glycosylation 
                                                        2 
                                       protein processing 
                                                        3 

No Molecular function parent terms found.

 Cellular component  parent terms of GO terms are:
           term                                                           
GO:0098827 "endoplasmic reticulum subcompartment"                         
GO:0042175 "nuclear outer membrane-endoplasmic reticulum membrane network"
GO:0005789 "endoplasmic reticulum membrane"                               
GO:0005783 "endoplasmic reticulum"                                        
GO:0031984 "organelle subcompartment"                                     
GO:0012505 "endomembrane system"                                          
GO:0030135 "coated vesicle"                                               
GO:0030134 "COPII-coated ER to Golgi transport vesicle"                   
GO:0000139 "Golgi membrane"                                               
GO:0030133 "transport vesicle"                                            
GO:0030662 "coated vesicle membrane"                                      
GO:0030658 "transport vesicle membrane"                                   
GO:0030120 "vesicle coat"                                                 
GO:0140534 "endoplasmic reticulum protein-containing complex"             
GO:0031982 "vesicle"                                                      
GO:0097708 "intracellular vesicle"                                        
GO:0031410 "cytoplasmic vesicle"                                          
GO:0005794 "Golgi apparatus"                                              
GO:0098796 "membrane protein complex"                                     
GO:0048475 "coated membrane"                                              
GO:0030117 "membrane coat"                                                
           parentTerm                                                     
GO:0098827 "endoplasmic reticulum subcompartment"                         
GO:0042175 "nuclear outer membrane-endoplasmic reticulum membrane network"
GO:0005789 "nuclear outer membrane-endoplasmic reticulum membrane network"
GO:0005783 "nuclear outer membrane-endoplasmic reticulum membrane network"
GO:0031984 "endoplasmic reticulum subcompartment"                         
GO:0012505 "nuclear outer membrane-endoplasmic reticulum membrane network"
GO:0030135 "coated vesicle"                                               
GO:0030134 "coated vesicle"                                               
GO:0000139 "nuclear outer membrane-endoplasmic reticulum membrane network"
GO:0030133 "coated vesicle"                                               
GO:0030662 "coated vesicle"                                               
GO:0030658 "coated vesicle"                                               
GO:0030120 "vesicle coat"                                                 
GO:0140534 "nuclear outer membrane-endoplasmic reticulum membrane network"
GO:0031982 "coated vesicle"                                               
GO:0097708 "coated vesicle"                                               
GO:0031410 "coated vesicle"                                               
GO:0005794 "nuclear outer membrane-endoplasmic reticulum membrane network"
GO:0098796 "membrane protein complex"                                     
GO:0048475 "vesicle coat"                                                 
GO:0030117 "vesicle coat"                                                 

Number of  Cellular component  parent terms:

                                               coated vesicle 
                                                            8 
                         endoplasmic reticulum subcompartment 
                                                            2 
                                     membrane protein complex 
                                                            1 
nuclear outer membrane-endoplasmic reticulum membrane network 
                                                            7 
                                                 vesicle coat 
                                                            3 

Number of GO terms for which NO parent term was found: 0 

--------------------------------------------------------------
Number of enriched KEGG pathways: 2
KEGG pathways are:
[1] "Protein processing in endoplasmic reticulum - Aspergillus oryzae"
[2] "N-Glycan biosynthesis - Aspergillus oryzae"                      

########################################################################################################################

Cluster number 5
Number of genes in cluster 5 is: 172 

Genes in cluster 5 are:
  [1] "AO090001000111" "AO090001000184" "AO090001000219" "AO090001000423" "AO090003000152" "AO090003000377"
  [7] "AO090003000441" "AO090003000495" "AO090003000577" "AO090003000847" "AO090003000874" "AO090003001032"
 [13] "AO090003001127" "AO090003001355" "AO090003001365" "AO090003001392" "AO090003001409" "AO090003001435"
 [19] "AO090005000035" "AO090005000037" "AO090005000038" "AO090005000078" "AO090005000094" "AO090005000103"
 [25] "AO090005000123" "AO090005000147" "AO090005000308" "AO090005000349" "AO090005000391" "AO090005000392"
 [31] "AO090005000430" "AO090005000498" "AO090005000680" "AO090005000681" "AO090005000685" "AO090005000686"
 [37] "AO090005000876" "AO090005000930" "AO090005000931" "AO090005001320" "AO090005001325" "AO090005001348"
 [43] "AO090005001419" "AO090009000046" "AO090009000090" "AO090009000092" "AO090009000507" "AO090009000529"
 [49] "AO090009000530" "AO090009000581" "AO090009000593" "AO090010000026" "AO090010000090" "AO090010000340"
 [55] "AO090010000381" "AO090010000382" "AO090010000390" "AO090010000427" "AO090010000483" "AO090010000534"
 [61] "AO090010000537" "AO090010000591" "AO090010000670" "AO090010000702" "AO090011000076" "AO090011000244"
 [67] "AO090011000302" "AO090011000306" "AO090011000382" "AO090011000383" "AO090011000459" "AO090011000529"
 [73] "AO090011000581" "AO090011000614" "AO090012000016" "AO090012000017" "AO090012000080" "AO090012000111"
 [79] "AO090012000119" "AO090012000122" "AO090012000130" "AO090012000337" "AO090012000349" "AO090012000608"
 [85] "AO090012000700" "AO090012000921" "AO090020000176" "AO090020000177" "AO090020000179" "AO090020000269"
 [91] "AO090020000288" "AO090020000296" "AO090020000386" "AO090020000387" "AO090020000399" "AO090020000624"
 [97] "AO090020000694" "AO090023000050" "AO090023000083" "AO090023000196" "AO090023000264" "AO090023000302"
[103] "AO090023000457" "AO090023000645" "AO090023000671" "AO090023000754" "AO090023000847" "AO090023000900"
[109] "AO090026000224" "AO090026000258" "AO090026000292" "AO090026000367" "AO090026000479" "AO090026000544"
[115] "AO090026000626" "AO090026000714" "AO090026000725" "AO090026000741" "AO090026000749" "AO090026000756"
[121] "AO090026000761" "AO090038000046" "AO090038000052" "AO090038000057" "AO090038000135" "AO090038000140"
[127] "AO090038000158" "AO090038000159" "AO090038000174" "AO090038000241" "AO090038000330" "AO090038000419"
[133] "AO090038000434" "AO090102000064" "AO090102000176" "AO090102000209" "AO090102000246" "AO090102000347"
[139] "AO090102000413" "AO090102000540" "AO090103000118" "AO090103000199" "AO090113000064" "AO090120000045"
[145] "AO090120000084" "AO090120000187" "AO090120000455" "AO090120000456" "AO090120000457" "AO090120000474"
[151] "AO090138000041" "AO090138000071" "AO090138000072" "AO090166000064" "AO090166000074" "AO090206000080"
[157] "AO090206000105" "AO090701000071" "AO090701000114" "AO090701000206" "AO090701000307" "AO090701000360"
[163] "AO090701000398" "AO090701000399" "AO090701000408" "AO090701000423" "AO090701000582" "AO090701000598"
[169] "AO090701000770" "AO090701000794" "AO090701000890" "AO090701000891"

--------------------------------------------------------------
No enriched GO terms.

--------------------------------------------------------------
Number of enriched KEGG pathways: 4
KEGG pathways are:
[1] "Arginine and proline metabolism - Aspergillus oryzae"         
[2] "Phenylalanine metabolism - Aspergillus oryzae"                
[3] "Glycine, serine and threonine metabolism - Aspergillus oryzae"
[4] "beta-Alanine metabolism - Aspergillus oryzae"                 

########################################################################################################################

Cluster number 6
Number of genes in cluster 6 is: 274 

Genes in cluster 6 are:
  [1] "AO090001000011" "AO090001000102" "AO090001000234" "AO090001000284" "AO090001000325" "AO090001000348"
  [7] "AO090001000359" "AO090001000365" "AO090001000387" "AO090001000393" "AO090001000438" "AO090001000463"
 [13] "AO090001000549" "AO090001000550" "AO090001000555" "AO090003000022" "AO090003000024" "AO090003000079"
 [19] "AO090003000093" "AO090003000159" "AO090003000164" "AO090003000174" "AO090003000191" "AO090003000208"
 [25] "AO090003000209" "AO090003000210" "AO090003000211" "AO090003000213" "AO090003000214" "AO090003000247"
 [31] "AO090003000273" "AO090003000323" "AO090003000325" "AO090003000327" "AO090003000429" "AO090003000430"
 [37] "AO090003000459" "AO090003000476" "AO090003000593" "AO090003000614" "AO090003000643" "AO090003000677"
 [43] "AO090003000730" "AO090003000935" "AO090003000990" "AO090003001099" "AO090003001137" "AO090003001138"
 [49] "AO090003001224" "AO090003001233" "AO090003001270" "AO090003001272" "AO090003001277" "AO090003001295"
 [55] "AO090003001319" "AO090003001340" "AO090003001410" "AO090003001514" "AO090005000126" "AO090005000221"
 [61] "AO090005000241" "AO090005000295" "AO090005000333" "AO090005000343" "AO090005000357" "AO090005000483"
 [67] "AO090005000527" "AO090005000577" "AO090005000578" "AO090005000709" "AO090005000798" "AO090005000829"
 [73] "AO090005001089" "AO090005001181" "AO090005001242" "AO090005001248" "AO090005001384" "AO090005001469"
 [79] "AO090005001470" "AO090005001552" "AO090009000017" "AO090009000022" "AO090009000073" "AO090009000129"
 [85] "AO090009000141" "AO090009000173" "AO090009000216" "AO090009000236" "AO090009000298" "AO090009000476"
 [91] "AO090009000517" "AO090009000528" "AO090009000584" "AO090009000592" "AO090009000596" "AO090009000628"
 [97] "AO090010000164" "AO090010000165" "AO090010000210" "AO090010000297" "AO090010000330" "AO090010000383"
[103] "AO090010000435" "AO090010000500" "AO090010000566" "AO090010000599" "AO090010000635" "AO090010000640"
[109] "AO090010000719" "AO090010000727" "AO090011000035" "AO090011000101" "AO090011000107" "AO090011000155"
[115] "AO090011000156" "AO090011000179" "AO090011000243" "AO090011000257" "AO090011000258" "AO090011000262"
[121] "AO090011000300" "AO090011000326" "AO090011000536" "AO090011000537" "AO090011000540" "AO090011000650"
[127] "AO090011000690" "AO090011000712" "AO090011000765" "AO090011000766" "AO090011000878" "AO090011000884"
[133] "AO090011000885" "AO090011000915" "AO090012000091" "AO090012000112" "AO090012000143" "AO090012000150"
[139] "AO090012000154" "AO090012000161" "AO090012000217" "AO090012000279" "AO090012000304" "AO090012000378"
[145] "AO090012000445" "AO090012000579" "AO090012000601" "AO090012000659" "AO090012000660" "AO090012000683"
[151] "AO090012000708" "AO090012000715" "AO090012000766" "AO090012000771" "AO090012000787" "AO090012000821"
[157] "AO090012000828" "AO090012000901" "AO090020000036" "AO090020000042" "AO090020000190" "AO090020000207"
[163] "AO090020000219" "AO090020000293" "AO090020000301" "AO090020000332" "AO090020000348" "AO090020000380"
[169] "AO090020000457" "AO090020000459" "AO090020000461" "AO090020000483" "AO090020000499" "AO090020000509"
[175] "AO090020000590" "AO090020000659" "AO090023000036" "AO090023000037" "AO090023000142" "AO090023000172"
[181] "AO090023000181" "AO090023000204" "AO090023000262" "AO090023000391" "AO090023000473" "AO090023000488"
[187] "AO090023000491" "AO090023000561" "AO090023000688" "AO090023000697" "AO090023000711" "AO090023000761"
[193] "AO090026000014" "AO090026000082" "AO090026000091" "AO090026000104" "AO090026000157" "AO090026000195"
[199] "AO090026000214" "AO090026000245" "AO090026000249" "AO090026000278" "AO090026000303" "AO090026000307"
[205] "AO090026000481" "AO090026000523" "AO090026000639" "AO090026000675" "AO090026000773" "AO090026000777"
[211] "AO090026000799" "AO090038000145" "AO090038000328" "AO090038000345" "AO090038000346" "AO090038000388"
[217] "AO090038000389" "AO090038000390" "AO090038000445" "AO090038000519" "AO090038000578" "AO090038000598"
[223] "AO090038000599" "AO090102000016" "AO090102000058" "AO090102000139" "AO090102000268" "AO090102000282"
[229] "AO090102000297" "AO090102000361" "AO090102000406" "AO090102000419" "AO090102000584" "AO090103000020"
[235] "AO090103000022" "AO090103000228" "AO090103000343" "AO090103000388" "AO090103000451" "AO090103000486"
[241] "AO090113000067" "AO090113000133" "AO090113000136" "AO090113000139" "AO090113000144" "AO090120000069"
[247] "AO090120000127" "AO090120000311" "AO090120000317" "AO090120000334" "AO090120000416" "AO090120000418"
[253] "AO090120000448" "AO090120000476" "AO090124000071" "AO090138000049" "AO090138000125" "AO090166000050"
[259] "AO090166000094" "AO090206000078" "AO090206000119" "AO090701000015" "AO090701000153" "AO090701000154"
[265] "AO090701000184" "AO090701000233" "AO090701000400" "AO090701000471" "AO090701000483" "AO090701000658"
[271] "AO090701000662" "AO090701000716" "AO090701000777" "AO090701000779"

--------------------------------------------------------------
Number of enriched GO terms: 15
GO terms are:
 [1] "oxidoreductase activity, acting on single donors with incorporation of molecular oxygen"                                      
 [2] "amino acid catabolic process"                                                                                                 
 [3] "alpha-amino acid catabolic process"                                                                                           
 [4] "oxidoreductase activity, acting on single donors with incorporation of molecular oxygen, incorporation of two atoms of oxygen"
 [5] "organic acid catabolic process"                                                                                               
 [6] "carboxylic acid catabolic process"                                                                                            
 [7] "dioxygenase activity"                                                                                                         
 [8] "proteinogenic amino acid catabolic process"                                                                                   
 [9] "L-amino acid catabolic process"                                                                                               
[10] "aromatic amino acid family catabolic process"                                                                                 
[11] "small molecule catabolic process"                                                                                             
[12] "L-phenylalanine catabolic process"                                                                                            
[13] "erythrose 4-phosphate/phosphoenolpyruvate family amino acid catabolic process"                                                
[14] "L-phenylalanine metabolic process"                                                                                            
[15] "erythrose 4-phosphate/phosphoenolpyruvate family amino acid metabolic process"                                                

Parent terms retrieved using org.Sc.sgd.db (S. cerevisiae)

 Biological process  parent terms of GO terms are:
           term                                                                           
GO:0009063 "amino acid catabolic process"                                                 
GO:1901606 "alpha-amino acid catabolic process"                                           
GO:0016054 "organic acid catabolic process"                                               
GO:0046395 "carboxylic acid catabolic process"                                            
GO:0009074 "aromatic amino acid family catabolic process"                                 
GO:0044282 "small molecule catabolic process"                                             
GO:1902222 "erythrose 4-phosphate/phosphoenolpyruvate family amino acid catabolic process"
GO:0006559 "L-phenylalanine catabolic process"                                            
GO:1902221 "erythrose 4-phosphate/phosphoenolpyruvate family amino acid metabolic process"
GO:0006558 "L-phenylalanine metabolic process"                                            
           parentTerm                    
GO:0009063 "amino acid catabolic process"
GO:1901606 "amino acid catabolic process"
GO:0016054 "amino acid catabolic process"
GO:0046395 "amino acid catabolic process"
GO:0009074 "amino acid catabolic process"
GO:0044282 "amino acid catabolic process"
GO:1902222 "amino acid catabolic process"
GO:0006559 "amino acid catabolic process"
GO:1902221 "amino acid catabolic process"
GO:0006558 "amino acid catabolic process"

Number of  Biological process  parent terms:

amino acid catabolic process 
                          10 

 Molecular function  parent terms of GO terms are:
           term                                                                                                                           
GO:0016701 "oxidoreductase activity, acting on single donors with incorporation of molecular oxygen"                                      
GO:0016702 "oxidoreductase activity, acting on single donors with incorporation of molecular oxygen, incorporation of two atoms of oxygen"
GO:0051213 "dioxygenase activity"                                                                                                         
           parentTerm                                                                               
GO:0016701 "oxidoreductase activity, acting on single donors with incorporation of molecular oxygen"
GO:0016702 "oxidoreductase activity, acting on single donors with incorporation of molecular oxygen"
GO:0051213 "oxidoreductase activity, acting on single donors with incorporation of molecular oxygen"

Number of  Molecular function  parent terms:

oxidoreductase activity, acting on single donors with incorporation of molecular oxygen 
                                                                                      3 

No Cellular component parent terms found.

Number of GO terms for which NO parent term was found: 2 

No parent term was found for the following GO terms:
[1] "proteinogenic amino acid catabolic process" "L-amino acid catabolic process"            

--------------------------------------------------------------
Number of enriched KEGG pathways: 2
KEGG pathways are:
[1] "Valine, leucine and isoleucine degradation - Aspergillus oryzae"
[2] "Fatty acid degradation - Aspergillus oryzae"                    

########################################################################################################################

Cluster number 7
Number of genes in cluster 7 is: 279 

Genes in cluster 7 are:
  [1] "AO090001000097" "AO090001000176" "AO090001000220" "AO090001000277" "AO090001000451" "AO090001000452"
  [7] "AO090001000483" "AO090001000670" "AO090001000696" "AO090001000702" "AO090001000744" "AO090003000031"
 [13] "AO090003000073" "AO090003000130" "AO090003000218" "AO090003000237" "AO090003000344" "AO090003000382"
 [19] "AO090003000408" "AO090003000445" "AO090003000448" "AO090003000511" "AO090003000515" "AO090003000573"
 [25] "AO090003000674" "AO090003000712" "AO090003000757" "AO090003000764" "AO090003000869" "AO090003000961"
 [31] "AO090003000971" "AO090003001003" "AO090003001014" "AO090003001021" "AO090003001121" "AO090003001122"
 [37] "AO090003001154" "AO090003001291" "AO090003001297" "AO090003001349" "AO090003001425" "AO090005000146"
 [43] "AO090005000176" "AO090005000232" "AO090005000358" "AO090005000472" "AO090005000474" "AO090005000477"
 [49] "AO090005000613" "AO090005000708" "AO090005000733" "AO090005000765" "AO090005000775" "AO090005000882"
 [55] "AO090005000884" "AO090005000961" "AO090005001036" "AO090005001085" "AO090005001268" "AO090005001401"
 [61] "AO090005001494" "AO090005001545" "AO090005001555" "AO090005001575" "AO090005001589" "AO090005001626"
 [67] "AO090005001651" "AO090009000020" "AO090009000021" "AO090009000023" "AO090009000114" "AO090009000183"
 [73] "AO090009000197" "AO090009000315" "AO090009000321" "AO090009000335" "AO090009000354" "AO090009000359"
 [79] "AO090009000374" "AO090009000384" "AO090009000389" "AO090009000390" "AO090009000398" "AO090009000479"
 [85] "AO090009000524" "AO090009000608" "AO090009000612" "AO090010000014" "AO090010000029" "AO090010000105"
 [91] "AO090010000122" "AO090010000217" "AO090010000250" "AO090010000284" "AO090010000291" "AO090010000308"
 [97] "AO090010000338" "AO090010000366" "AO090010000403" "AO090010000514" "AO090010000515" "AO090010000602"
[103] "AO090010000749" "AO090011000021" "AO090011000142" "AO090011000346" "AO090011000369" "AO090011000423"
[109] "AO090011000467" "AO090011000470" "AO090011000498" "AO090011000631" "AO090011000689" "AO090011000757"
[115] "AO090011000864" "AO090011000865" "AO090011000866" "AO090011000956" "AO090012000006" "AO090012000010"
[121] "AO090012000144" "AO090012000145" "AO090012000165" "AO090012000167" "AO090012000185" "AO090012000244"
[127] "AO090012000253" "AO090012000264" "AO090012000265" "AO090012000401" "AO090012000431" "AO090012000476"
[133] "AO090012000607" "AO090012000669" "AO090012000716" "AO090012000732" "AO090012000753" "AO090012000772"
[139] "AO090012000820" "AO090012000867" "AO090012000908" "AO090012001003" "AO090012001019" "AO090020000050"
[145] "AO090020000068" "AO090020000086" "AO090020000115" "AO090020000261" "AO090020000310" "AO090020000340"
[151] "AO090020000470" "AO090020000472" "AO090020000473" "AO090020000585" "AO090020000597" "AO090020000691"
[157] "AO090023000039" "AO090023000044" "AO090023000074" "AO090023000081" "AO090023000117" "AO090023000164"
[163] "AO090023000165" "AO090023000216" "AO090023000218" "AO090023000249" "AO090023000255" "AO090023000367"
[169] "AO090023000524" "AO090023000525" "AO090023000605" "AO090023000655" "AO090023000677" "AO090023000707"
[175] "AO090023000715" "AO090023000842" "AO090023000907" "AO090023000934" "AO090023000985" "AO090026000015"
[181] "AO090026000031" "AO090026000110" "AO090026000202" "AO090026000236" "AO090026000250" "AO090026000266"
[187] "AO090026000280" "AO090026000317" "AO090026000326" "AO090026000425" "AO090026000440" "AO090026000516"
[193] "AO090026000627" "AO090026000629" "AO090026000721" "AO090026000748" "AO090026000837" "AO090038000138"
[199] "AO090038000139" "AO090038000432" "AO090038000444" "AO090038000526" "AO090038000611" "AO090038000619"
[205] "AO090102000002" "AO090102000028" "AO090102000042" "AO090102000061" "AO090102000164" "AO090102000192"
[211] "AO090102000244" "AO090102000352" "AO090102000405" "AO090102000431" "AO090102000445" "AO090102000486"
[217] "AO090102000506" "AO090102000544" "AO090102000591" "AO090102000642" "AO090103000119" "AO090103000137"
[223] "AO090103000158" "AO090103000179" "AO090103000204" "AO090103000332" "AO090103000365" "AO090103000378"
[229] "AO090103000490" "AO090113000090" "AO090113000106" "AO090113000130" "AO090120000044" "AO090120000103"
[235] "AO090120000153" "AO090120000162" "AO090120000164" "AO090120000165" "AO090120000179" "AO090120000211"
[241] "AO090120000315" "AO090120000408" "AO090120000417" "AO090120000426" "AO090124000004" "AO090124000048"
[247] "AO090124000086" "AO090138000045" "AO090138000046" "AO090138000140" "AO090138000141" "AO090138000184"
[253] "AO090166000015" "AO090166000045" "AO090206000091" "AO090206000092" "AO090206000103" "AO090206000113"
[259] "AO090672000001" "AO090701000036" "AO090701000038" "AO090701000050" "AO090701000061" "AO090701000062"
[265] "AO090701000109" "AO090701000223" "AO090701000283" "AO090701000312" "AO090701000339" "AO090701000340"
[271] "AO090701000372" "AO090701000381" "AO090701000476" "AO090701000695" "AO090701000696" "AO090701000698"
[277] "AO090701000744" "AO090701000780" "AO090701000867"

--------------------------------------------------------------
No enriched GO terms.

--------------------------------------------------------------
No enriched KEGG pathways.

########################################################################################################################

Cluster number 8
Number of genes in cluster 8 is: 322 

Genes in cluster 8 are:
  [1] "AO090001000177" "AO090001000178" "AO090001000195" "AO090001000203" "AO090001000255" "AO090001000307"
  [7] "AO090001000344" "AO090001000374" "AO090001000441" "AO090001000493" "AO090001000512" "AO090001000545"
 [13] "AO090001000587" "AO090001000592" "AO090001000593" "AO090001000613" "AO090001000627" "AO090001000641"
 [19] "AO090001000692" "AO090003000042" "AO090003000168" "AO090003000201" "AO090003000249" "AO090003000250"
 [25] "AO090003000264" "AO090003000265" "AO090003000318" "AO090003000324" "AO090003000331" "AO090003000350"
 [31] "AO090003000417" "AO090003000482" "AO090003000483" "AO090003000576" "AO090003000613" "AO090003000648"
 [37] "AO090003000654" "AO090003000660" "AO090003000673" "AO090003000681" "AO090003000742" "AO090003000810"
 [43] "AO090003000822" "AO090003000840" "AO090003000849" "AO090003000898" "AO090003000907" "AO090003000922"
 [49] "AO090003001013" "AO090003001049" "AO090003001128" "AO090003001170" "AO090003001177" "AO090003001186"
 [55] "AO090003001200" "AO090003001204" "AO090003001298" "AO090003001320" "AO090003001469" "AO090003001519"
 [61] "AO090003001552" "AO090005000004" "AO090005000016" "AO090005000036" "AO090005000076" "AO090005000264"
 [67] "AO090005000356" "AO090005000482" "AO090005000521" "AO090005000524" "AO090005000551" "AO090005000592"
 [73] "AO090005000596" "AO090005000623" "AO090005000629" "AO090005000641" "AO090005000652" "AO090005000653"
 [79] "AO090005000752" "AO090005000753" "AO090005000778" "AO090005000796" "AO090005000868" "AO090005000872"
 [85] "AO090005000897" "AO090005000918" "AO090005001100" "AO090005001118" "AO090005001182" "AO090005001244"
 [91] "AO090005001247" "AO090005001249" "AO090005001274" "AO090005001284" "AO090005001383" "AO090005001429"
 [97] "AO090005001529" "AO090005001531" "AO090005001547" "AO090009000050" "AO090009000102" "AO090009000130"
[103] "AO090009000210" "AO090009000219" "AO090009000231" "AO090009000248" "AO090009000293" "AO090009000299"
[109] "AO090009000337" "AO090009000360" "AO090009000394" "AO090009000397" "AO090009000407" "AO090009000487"
[115] "AO090009000520" "AO090009000548" "AO090009000562" "AO090009000570" "AO090009000582" "AO090009000626"
[121] "AO090009000637" "AO090009000709" "AO090010000028" "AO090010000048" "AO090010000064" "AO090010000074"
[127] "AO090010000085" "AO090010000140" "AO090010000339" "AO090010000365" "AO090010000414" "AO090010000450"
[133] "AO090010000454" "AO090010000477" "AO090010000516" "AO090010000517" "AO090010000552" "AO090010000652"
[139] "AO090010000689" "AO090010000722" "AO090010000728" "AO090011000094" "AO090011000180" "AO090011000229"
[145] "AO090011000266" "AO090011000431" "AO090011000503" "AO090011000586" "AO090011000687" "AO090011000794"
[151] "AO090011000805" "AO090011000827" "AO090011000837" "AO090011000892" "AO090011000948" "AO090012000007"
[157] "AO090012000046" "AO090012000049" "AO090012000101" "AO090012000105" "AO090012000240" "AO090012000245"
[163] "AO090012000246" "AO090012000254" "AO090012000255" "AO090012000317" "AO090012000318" "AO090012000319"
[169] "AO090012000352" "AO090012000395" "AO090012000457" "AO090012000463" "AO090012000537" "AO090012000546"
[175] "AO090012000557" "AO090012000578" "AO090012000587" "AO090012000644" "AO090012000682" "AO090012000816"
[181] "AO090012000919" "AO090012000975" "AO090012000997" "AO090012001008" "AO090012001017" "AO090012001026"
[187] "AO090012001027" "AO090020000056" "AO090020000125" "AO090020000191" "AO090020000200" "AO090020000239"
[193] "AO090020000258" "AO090020000259" "AO090020000388" "AO090020000412" "AO090020000423" "AO090020000434"
[199] "AO090020000458" "AO090020000517" "AO090020000537" "AO090020000554" "AO090020000562" "AO090020000692"
[205] "AO090020000693" "AO090023000011" "AO090023000016" "AO090023000035" "AO090023000038" "AO090023000040"
[211] "AO090023000168" "AO090023000250" "AO090023000351" "AO090023000481" "AO090023000495" "AO090023000501"
[217] "AO090023000622" "AO090023000625" "AO090023000633" "AO090023000647" "AO090023000654" "AO090023000656"
[223] "AO090023000687" "AO090023000782" "AO090023000864" "AO090023000866" "AO090023000883" "AO090023000908"
[229] "AO090023000948" "AO090026000046" "AO090026000179" "AO090026000184" "AO090026000185" "AO090026000190"
[235] "AO090026000230" "AO090026000246" "AO090026000276" "AO090026000293" "AO090026000357" "AO090026000392"
[241] "AO090026000417" "AO090026000480" "AO090026000501" "AO090026000593" "AO090026000633" "AO090026000634"
[247] "AO090026000660" "AO090026000695" "AO090026000697" "AO090026000728" "AO090026000791" "AO090026000803"
[253] "AO090026000845" "AO090038000075" "AO090038000088" "AO090038000091" "AO090038000104" "AO090038000286"
[259] "AO090038000302" "AO090038000362" "AO090038000396" "AO090038000539" "AO090038000541" "AO090038000542"
[265] "AO090038000557" "AO090038000582" "AO090102000003" "AO090102000133" "AO090102000166" "AO090102000169"
[271] "AO090102000243" "AO090102000308" "AO090102000479" "AO090102000482" "AO090102000538" "AO090102000539"
[277] "AO090102000621" "AO090102000622" "AO090102000633" "AO090102000637" "AO090103000023" "AO090103000108"
[283] "AO090103000150" "AO090103000219" "AO090103000221" "AO090103000355" "AO090103000413" "AO090103000415"
[289] "AO090103000487" "AO090113000002" "AO090113000134" "AO090120000017" "AO090120000068" "AO090120000305"
[295] "AO090120000324" "AO090120000396" "AO090138000076" "AO090138000119" "AO090138000168" "AO090138000180"
[301] "AO090138000188" "AO090166000049" "AO090166000085" "AO090206000024" "AO090206000053" "AO090206r00001"
[307] "AO090206r00003" "AO090701000157" "AO090701000350" "AO090701000402" "AO090701000478" "AO090701000493"
[313] "AO090701000504" "AO090701000644" "AO090701000660" "AO090701000734" "AO090701000736" "AO090701000826"
[319] "AO090701000830" "AO090701000831" "AO090701000841" "AO090701000859"

--------------------------------------------------------------
No enriched GO terms.

--------------------------------------------------------------
Number of enriched KEGG pathways: 2
KEGG pathways are:
[1] "Peroxisome - Aspergillus oryzae"        "Autophagy - other - Aspergillus oryzae"

########################################################################################################################

Cluster number 9
Number of genes in cluster 9 is: 203 

Genes in cluster 9 are:
  [1] "AO090001000071" "AO090001000075" "AO090001000083" "AO090001000089" "AO090001000113" "AO090001000507"
  [7] "AO090001000508" "AO090001000565" "AO090001000567" "AO090001000611" "AO090001000700" "AO090001000741"
 [13] "AO090001000742" "AO090003000098" "AO090003000113" "AO090003000138" "AO090003000139" "AO090003000346"
 [19] "AO090003000388" "AO090003000443" "AO090003000696" "AO090003000758" "AO090003000832" "AO090003000942"
 [25] "AO090003001080" "AO090003001211" "AO090003001387" "AO090003001443" "AO090003001448" "AO090003001536"
 [31] "AO090003001541" "AO090005000064" "AO090005000139" "AO090005000280" "AO090005000282" "AO090005000284"
 [37] "AO090005000562" "AO090005000579" "AO090005000601" "AO090005000602" "AO090005000734" "AO090005000803"
 [43] "AO090005000939" "AO090005000940" "AO090005000964" "AO090005000965" "AO090005001081" "AO090005001102"
 [49] "AO090005001197" "AO090005001318" "AO090005001347" "AO090005001483" "AO090005001484" "AO090005001489"
 [55] "AO090005001528" "AO090005001554" "AO090005001622" "AO090009000024" "AO090009000100" "AO090009000122"
 [61] "AO090009000144" "AO090009000178" "AO090009000357" "AO090009000382" "AO090009000446" "AO090009000515"
 [67] "AO090009000545" "AO090010000018" "AO090010000019" "AO090010000065" "AO090010000069" "AO090010000136"
 [73] "AO090010000179" "AO090010000348" "AO090010000374" "AO090010000418" "AO090010000526" "AO090010000641"
 [79] "AO090010000666" "AO090010000684" "AO090010000712" "AO090010000729" "AO090010000743" "AO090011000065"
 [85] "AO090011000099" "AO090011000100" "AO090011000139" "AO090011000153" "AO090011000448" "AO090011000451"
 [91] "AO090011000461" "AO090011000483" "AO090011000565" "AO090011000692" "AO090011000743" "AO090011000758"
 [97] "AO090011000873" "AO090011000895" "AO090011000929" "AO090012000117" "AO090012000125" "AO090012000292"
[103] "AO090012000293" "AO090012000449" "AO090012000536" "AO090012000572" "AO090012000699" "AO090012000725"
[109] "AO090012000737" "AO090012000738" "AO090012000739" "AO090012000762" "AO090012000835" "AO090012000899"
[115] "AO090020000076" "AO090020000141" "AO090020000195" "AO090020000212" "AO090020000392" "AO090020000393"
[121] "AO090020000503" "AO090020000527" "AO090020000561" "AO090020000565" "AO090020000646" "AO090023000056"
[127] "AO090023000224" "AO090023000340" "AO090023000385" "AO090023000388" "AO090023000414" "AO090023000474"
[133] "AO090023000480" "AO090023000482" "AO090023000576" "AO090023000577" "AO090023000590" "AO090023000634"
[139] "AO090023000650" "AO090023000786" "AO090023000935" "AO090026000003" "AO090026000034" "AO090026000109"
[145] "AO090026000159" "AO090026000188" "AO090026000465" "AO090026000696" "AO090026000765" "AO090026000775"
[151] "AO090026000797" "AO090038000089" "AO090038000132" "AO090038000167" "AO090038000195" "AO090038000221"
[157] "AO090038000245" "AO090038000258" "AO090038000322" "AO090038000323" "AO090038000481" "AO090038000574"
[163] "AO090038000595" "AO090102000168" "AO090102000478" "AO090102000489" "AO090103000094" "AO090103000122"
[169] "AO090103000246" "AO090103000274" "AO090103000437" "AO090103000445" "AO090103000446" "AO090103000459"
[175] "AO090103000494" "AO090113000055" "AO090113000063" "AO090113000156" "AO090113000158" "AO090120000052"
[181] "AO090120000076" "AO090120000135" "AO090120000155" "AO090120000244" "AO090120000376" "AO090120000444"
[187] "AO090120000451" "AO090124000056" "AO090138000096" "AO090166000030" "AO090166000038" "AO090206000052"
[193] "AO090206000074" "AO090206000075" "AO090701000019" "AO090701000317" "AO090701000389" "AO090701000396"
[199] "AO090701000442" "AO090701000444" "AO090701000465" "AO090701000525" "AO090701000546"

--------------------------------------------------------------
No enriched GO terms.

--------------------------------------------------------------
No enriched KEGG pathways.

########################################################################################################################

Cluster number 10
Number of genes in cluster 10 is: 373 

Genes in cluster 10 are:
  [1] "AO090001000021" "AO090001000121" "AO090001000155" "AO090001000183" "AO090001000187" "AO090001000209"
  [7] "AO090001000253" "AO090001000339" "AO090001000340" "AO090001000360" "AO090001000444" "AO090001000449"
 [13] "AO090001000472" "AO090001000473" "AO090001000515" "AO090001000556" "AO090001000557" "AO090001000558"
 [19] "AO090001000612" "AO090001000714" "AO090001000734" "AO090003000153" "AO090003000360" "AO090003000416"
 [25] "AO090003000420" "AO090003000464" "AO090003000471" "AO090003000472" "AO090003000473" "AO090003000529"
 [31] "AO090003000530" "AO090003000535" "AO090003000563" "AO090003000612" "AO090003000626" "AO090003000638"
 [37] "AO090003000659" "AO090003000713" "AO090003000772" "AO090003000775" "AO090003000792" "AO090003000793"
 [43] "AO090003000845" "AO090003000910" "AO090003000929" "AO090003000977" "AO090003001067" "AO090003001167"
 [49] "AO090003001328" "AO090003001341" "AO090003001342" "AO090003001368" "AO090003001491" "AO090003001527"
 [55] "AO090005000029" "AO090005000044" "AO090005000054" "AO090005000055" "AO090005000097" "AO090005000102"
 [61] "AO090005000118" "AO090005000144" "AO090005000149" "AO090005000174" "AO090005000183" "AO090005000194"
 [67] "AO090005000195" "AO090005000235" "AO090005000237" "AO090005000317" "AO090005000318" "AO090005000427"
 [73] "AO090005000506" "AO090005000559" "AO090005000595" "AO090005000609" "AO090005000624" "AO090005000656"
 [79] "AO090005000657" "AO090005000661" "AO090005000700" "AO090005000707" "AO090005000805" "AO090005000895"
 [85] "AO090005000905" "AO090005000906" "AO090005000917" "AO090005000933" "AO090005001046" "AO090005001069"
 [91] "AO090005001073" "AO090005001096" "AO090005001119" "AO090005001141" "AO090005001288" "AO090005001295"
 [97] "AO090005001454" "AO090005001495" "AO090005001521" "AO090005001525" "AO090005001526" "AO090005001581"
[103] "AO090005001618" "AO090009000039" "AO090009000040" "AO090009000042" "AO090009000054" "AO090009000132"
[109] "AO090009000237" "AO090009000276" "AO090009000330" "AO090009000411" "AO090009000414" "AO090009000433"
[115] "AO090009000443" "AO090009000486" "AO090009000527" "AO090009000703" "AO090010000108" "AO090010000131"
[121] "AO090010000144" "AO090010000205" "AO090010000304" "AO090010000305" "AO090010000306" "AO090010000315"
[127] "AO090010000324" "AO090010000327" "AO090010000355" "AO090010000367" "AO090010000375" "AO090010000404"
[133] "AO090010000406" "AO090010000618" "AO090010000628" "AO090010000759" "AO090010000762" "AO090011000016"
[139] "AO090011000017" "AO090011000031" "AO090011000043" "AO090011000077" "AO090011000082" "AO090011000111"
[145] "AO090011000160" "AO090011000227" "AO090011000288" "AO090011000303" "AO090011000325" "AO090011000339"
[151] "AO090011000391" "AO090011000463" "AO090011000464" "AO090011000474" "AO090011000481" "AO090011000482"
[157] "AO090011000609" "AO090011000726" "AO090011000730" "AO090011000801" "AO090011000807" "AO090011000814"
[163] "AO090011000815" "AO090011000867" "AO090011000883" "AO090011000889" "AO090011000909" "AO090011000910"
[169] "AO090011000928" "AO090011000947" "AO090012000013" "AO090012000025" "AO090012000045" "AO090012000158"
[175] "AO090012000262" "AO090012000275" "AO090012000307" "AO090012000375" "AO090012000429" "AO090012000439"
[181] "AO090012000442" "AO090012000478" "AO090012000560" "AO090012000561" "AO090012000562" "AO090012000563"
[187] "AO090012000614" "AO090012000774" "AO090012000786" "AO090012000885" "AO090012000886" "AO090020000033"
[193] "AO090020000049" "AO090020000185" "AO090020000217" "AO090020000326" "AO090020000361" "AO090020000366"
[199] "AO090020000374" "AO090020000526" "AO090020000531" "AO090020000556" "AO090020000572" "AO090020000660"
[205] "AO090020000670" "AO090023000076" "AO090023000135" "AO090023000163" "AO090023000185" "AO090023000305"
[211] "AO090023000350" "AO090023000416" "AO090023000420" "AO090023000428" "AO090023000448" "AO090023000455"
[217] "AO090023000458" "AO090023000508" "AO090023000643" "AO090023000686" "AO090023000716" "AO090023000743"
[223] "AO090023000746" "AO090023000759" "AO090023000792" "AO090023000879" "AO090023000881" "AO090023000884"
[229] "AO090023000922" "AO090023000963" "AO090023000980" "AO090023000988" "AO090026000013" "AO090026000033"
[235] "AO090026000039" "AO090026000067" "AO090026000105" "AO090026000243" "AO090026000244" "AO090026000279"
[241] "AO090026000288" "AO090026000320" "AO090026000395" "AO090026000400" "AO090026000443" "AO090026000657"
[247] "AO090026000671" "AO090026000680" "AO090026000808" "AO090026000819" "AO090026000823" "AO090038000027"
[253] "AO090038000073" "AO090038000079" "AO090038000080" "AO090038000175" "AO090038000183" "AO090038000188"
[259] "AO090038000189" "AO090038000415" "AO090038000457" "AO090038000540" "AO090038000575" "AO090038000584"
[265] "AO090038000593" "AO090038000612" "AO090038000631" "AO090102000020" "AO090102000087" "AO090102000122"
[271] "AO090102000198" "AO090102000238" "AO090102000264" "AO090102000402" "AO090102000480" "AO090102000484"
[277] "AO090102000563" "AO090102000569" "AO090103000027" "AO090103000073" "AO090103000092" "AO090103000097"
[283] "AO090103000134" "AO090103000156" "AO090103000157" "AO090103000209" "AO090103000264" "AO090103000294"
[289] "AO090103000312" "AO090103000325" "AO090103000326" "AO090103000345" "AO090103000372" "AO090103000376"
[295] "AO090103000392" "AO090103000398" "AO090103000400" "AO090103000401" "AO090103000406" "AO090103000414"
[301] "AO090103000422" "AO090103000423" "AO090103000491" "AO090113000107" "AO090113000108" "AO090113000188"
[307] "AO090120000010" "AO090120000011" "AO090120000012" "AO090120000013" "AO090120000014" "AO090120000039"
[313] "AO090120000043" "AO090120000065" "AO090120000067" "AO090120000160" "AO090120000161" "AO090120000185"
[319] "AO090120000189" "AO090120000229" "AO090120000237" "AO090120000267" "AO090120000328" "AO090120000400"
[325] "AO090120000401" "AO090120000459" "AO090120000463" "AO090124000002" "AO090124000064" "AO090124000072"
[331] "AO090138000028" "AO090138000040" "AO090138000104" "AO090138000107" "AO090138000109" "AO090138000116"
[337] "AO090138000122" "AO090138000135" "AO090138000169" "AO090138000179" "AO090166000092" "AO090206000045"
[343] "AO090206000101" "AO090206000123" "AO090672000003" "AO090701000056" "AO090701000204" "AO090701000229"
[349] "AO090701000244" "AO090701000248" "AO090701000280" "AO090701000379" "AO090701000440" "AO090701000454"
[355] "AO090701000455" "AO090701000472" "AO090701000473" "AO090701000555" "AO090701000575" "AO090701000594"
[361] "AO090701000626" "AO090701000634" "AO090701000665" "AO090701000673" "AO090701000776" "AO090701000805"
[367] "AO090701000806" "AO090701000809" "AO090701000810" "AO090701000817" "AO090701000892" "AO090701000900"
[373] "AO090701000902"

--------------------------------------------------------------
Number of enriched GO terms: 5
GO terms are:
[1] "DNA-binding transcription factor activity, RNA polymerase II-specific"
[2] "regulation of transcription by RNA polymerase II"                     
[3] "DNA-binding transcription factor activity"                            
[4] "transcription regulator activity"                                     
[5] "transcription by RNA polymerase II"                                   

Parent terms retrieved using org.Sc.sgd.db (S. cerevisiae)

 Biological process  parent terms of GO terms are:
           term                                              
GO:0006357 "regulation of transcription by RNA polymerase II"
GO:0006366 "transcription by RNA polymerase II"              
           parentTerm                                        
GO:0006357 "regulation of transcription by RNA polymerase II"
GO:0006366 "regulation of transcription by RNA polymerase II"

Number of  Biological process  parent terms:

regulation of transcription by RNA polymerase II 
                                               2 

 Molecular function  parent terms of GO terms are:
           term                                                                   
GO:0000981 "DNA-binding transcription factor activity, RNA polymerase II-specific"
GO:0003700 "DNA-binding transcription factor activity"                            
GO:0140110 "transcription regulator activity"                                     
           parentTerm                                                             
GO:0000981 "DNA-binding transcription factor activity, RNA polymerase II-specific"
GO:0003700 "DNA-binding transcription factor activity, RNA polymerase II-specific"
GO:0140110 "DNA-binding transcription factor activity, RNA polymerase II-specific"

Number of  Molecular function  parent terms:

DNA-binding transcription factor activity, RNA polymerase II-specific 
                                                                    3 

No Cellular component parent terms found.

Number of GO terms for which NO parent term was found: 0 

--------------------------------------------------------------
No enriched KEGG pathways.

########################################################################################################################

Cluster number 11
Number of genes in cluster 11 is: 377 

Genes in cluster 11 are:
  [1] "AO090001000006" "AO090001000007" "AO090001000008" "AO090001000110" "AO090001000140" "AO090001000143"
  [7] "AO090001000186" "AO090001000257" "AO090001000295" "AO090001000313" "AO090001000431" "AO090001000492"
 [13] "AO090001000534" "AO090001000590" "AO090001000598" "AO090001000621" "AO090001000649" "AO090001000679"
 [19] "AO090003000006" "AO090003000028" "AO090003000129" "AO090003000216" "AO090003000220" "AO090003000243"
 [25] "AO090003000328" "AO090003000357" "AO090003000384" "AO090003000493" "AO090003000494" "AO090003000496"
 [31] "AO090003000497" "AO090003000578" "AO090003000703" "AO090003000741" "AO090003000751" "AO090003000752"
 [37] "AO090003000753" "AO090003000788" "AO090003000794" "AO090003000795" "AO090003000851" "AO090003000866"
 [43] "AO090003000888" "AO090003000931" "AO090003000932" "AO090003000994" "AO090003001260" "AO090003001263"
 [49] "AO090003001335" "AO090003001364" "AO090003001389" "AO090003001399" "AO090003001408" "AO090003001422"
 [55] "AO090003001426" "AO090003001490" "AO090003001525" "AO090003001526" "AO090003001553" "AO090005000039"
 [61] "AO090005000122" "AO090005000169" "AO090005000196" "AO090005000198" "AO090005000202" "AO090005000288"
 [67] "AO090005000309" "AO090005000336" "AO090005000337" "AO090005000401" "AO090005000457" "AO090005000501"
 [73] "AO090005000532" "AO090005000534" "AO090005000684" "AO090005000687" "AO090005000692" "AO090005000693"
 [79] "AO090005000779" "AO090005000942" "AO090005000990" "AO090005001026" "AO090005001065" "AO090005001109"
 [85] "AO090005001159" "AO090005001160" "AO090005001183" "AO090005001229" "AO090005001321" "AO090005001331"
 [91] "AO090005001416" "AO090005001458" "AO090005001506" "AO090005001564" "AO090005001576" "AO090009000026"
 [97] "AO090009000063" "AO090009000070" "AO090009000101" "AO090009000134" "AO090009000139" "AO090009000159"
[103] "AO090009000211" "AO090009000214" "AO090009000285" "AO090009000314" "AO090009000383" "AO090009000392"
[109] "AO090009000417" "AO090009000547" "AO090009000568" "AO090009000585" "AO090009000588" "AO090009000635"
[115] "AO090010000089" "AO090010000102" "AO090010000147" "AO090010000266" "AO090010000391" "AO090010000397"
[121] "AO090010000398" "AO090010000402" "AO090010000429" "AO090010000518" "AO090010000562" "AO090010000570"
[127] "AO090010000589" "AO090010000592" "AO090010000600" "AO090010000610" "AO090010000660" "AO090010000669"
[133] "AO090010000687" "AO090010000735" "AO090010000739" "AO090010000740" "AO090011000024" "AO090011000066"
[139] "AO090011000070" "AO090011000084" "AO090011000117" "AO090011000118" "AO090011000151" "AO090011000182"
[145] "AO090011000183" "AO090011000246" "AO090011000255" "AO090011000264" "AO090011000293" "AO090011000294"
[151] "AO090011000295" "AO090011000296" "AO090011000298" "AO090011000307" "AO090011000308" "AO090011000334"
[157] "AO090011000370" "AO090011000374" "AO090011000425" "AO090011000435" "AO090011000447" "AO090011000472"
[163] "AO090011000517" "AO090011000620" "AO090011000654" "AO090011000844" "AO090011000848" "AO090011000859"
[169] "AO090011000869" "AO090011000870" "AO090012000058" "AO090012000073" "AO090012000102" "AO090012000211"
[175] "AO090012000227" "AO090012000235" "AO090012000280" "AO090012000350" "AO090012000357" "AO090012000365"
[181] "AO090012000423" "AO090012000435" "AO090012000559" "AO090012000564" "AO090012000602" "AO090012000616"
[187] "AO090012000676" "AO090012000825" "AO090012000845" "AO090012000888" "AO090012000964" "AO090020000074"
[193] "AO090020000093" "AO090020000144" "AO090020000170" "AO090020000204" "AO090020000211" "AO090020000216"
[199] "AO090020000227" "AO090020000229" "AO090020000233" "AO090020000315" "AO090020000324" "AO090020000336"
[205] "AO090020000369" "AO090020000492" "AO090020000493" "AO090020000532" "AO090020000535" "AO090020000546"
[211] "AO090020000589" "AO090020000595" "AO090020000671" "AO090020000676" "AO090020000699" "AO090020000700"
[217] "AO090023000052" "AO090023000066" "AO090023000068" "AO090023000113" "AO090023000213" "AO090023000257"
[223] "AO090023000283" "AO090023000288" "AO090023000292" "AO090023000346" "AO090023000356" "AO090023000450"
[229] "AO090023000456" "AO090023000467" "AO090023000493" "AO090023000517" "AO090023000518" "AO090023000528"
[235] "AO090023000552" "AO090023000586" "AO090023000614" "AO090023000749" "AO090023000783" "AO090023000800"
[241] "AO090023000972" "AO090023000995" "AO090026000047" "AO090026000060" "AO090026000061" "AO090026000107"
[247] "AO090026000150" "AO090026000173" "AO090026000205" "AO090026000211" "AO090026000217" "AO090026000219"
[253] "AO090026000316" "AO090026000555" "AO090026000673" "AO090026000681" "AO090026000682" "AO090026000735"
[259] "AO090026000736" "AO090026000739" "AO090026000740" "AO090026000760" "AO090038000049" "AO090038000050"
[265] "AO090038000051" "AO090038000058" "AO090038000107" "AO090038000108" "AO090038000131" "AO090038000171"
[271] "AO090038000172" "AO090038000235" "AO090038000256" "AO090038000259" "AO090038000261" "AO090038000266"
[277] "AO090038000331" "AO090038000332" "AO090038000338" "AO090038000520" "AO090038000537" "AO090038000620"
[283] "AO090038000626" "AO090038000629" "AO090102000079" "AO090102000094" "AO090102000184" "AO090102000185"
[289] "AO090102000191" "AO090102000283" "AO090102000298" "AO090102000330" "AO090102000341" "AO090102000410"
[295] "AO090102000411" "AO090102000444" "AO090102000461" "AO090102000467" "AO090102000514" "AO090102000588"
[301] "AO090102000639" "AO090103000026" "AO090103000059" "AO090103000104" "AO090103000106" "AO090103000107"
[307] "AO090103000131" "AO090103000153" "AO090103000283" "AO090103000285" "AO090103000298" "AO090103000316"
[313] "AO090103000328" "AO090103000334" "AO090103000390" "AO090103000418" "AO090103000419" "AO090103000420"
[319] "AO090103000492" "AO090113000043" "AO090120000008" "AO090120000018" "AO090120000054" "AO090120000059"
[325] "AO090120000158" "AO090120000182" "AO090120000218" "AO090120000370" "AO090120000371" "AO090120000372"
[331] "AO090124000003" "AO090124000047" "AO090124000067" "AO090138000010" "AO090138000034" "AO090138000035"
[337] "AO090138000036" "AO090138000052" "AO090138000053" "AO090138000065" "AO090138000085" "AO090138000086"
[343] "AO090138000090" "AO090138000154" "AO090138000196" "AO090166000060" "AO090166000067" "AO090166000072"
[349] "AO090166000075" "AO090166000096" "AO090166000099" "AO090166000116" "AO090166000117" "AO090206000060"
[355] "AO090206000102" "AO090701000013" "AO090701000035" "AO090701000128" "AO090701000175" "AO090701000176"
[361] "AO090701000205" "AO090701000234" "AO090701000249" "AO090701000276" "AO090701000311" "AO090701000347"
[367] "AO090701000361" "AO090701000362" "AO090701000462" "AO090701000490" "AO090701000599" "AO090701000768"
[373] "AO090701000769" "AO090701000893" "AO090701000894" "AO090701000896" "AO090701000899"

--------------------------------------------------------------
Number of enriched GO terms: 5
GO terms are:
[1] "EC:3.5.1.4"                                                                             
[2] "amidase activity"                                                                       
[3] "hydrolase activity, acting on carbon-nitrogen (but not peptide) bonds"                  
[4] "hydrolase activity, acting on carbon-nitrogen (but not peptide) bonds, in linear amides"
[5] "indoleacetamide hydrolase activity"                                                     

Parent terms retrieved using org.Sc.sgd.db (S. cerevisiae)

No Biological process parent terms found.

 Molecular function  parent terms of GO terms are:
           term                                                                                     
GO:0004040 "amidase activity"                                                                       
GO:0016810 "hydrolase activity, acting on carbon-nitrogen (but not peptide) bonds"                  
GO:0016811 "hydrolase activity, acting on carbon-nitrogen (but not peptide) bonds, in linear amides"
GO:0043864 "indoleacetamide hydrolase activity"                                                     
           parentTerm        
GO:0004040 "amidase activity"
GO:0016810 "amidase activity"
GO:0016811 "amidase activity"
GO:0043864 "amidase activity"

Number of  Molecular function  parent terms:

amidase activity 
               4 

No Cellular component parent terms found.

Number of GO terms for which NO parent term was found: 1 

No parent term was found for the following GO terms:
[1] "EC:3.5.1.4"

--------------------------------------------------------------
Number of enriched KEGG pathways: 8
KEGG pathways are:
[1] "Tryptophan metabolism - Aspergillus oryzae"                     
[2] "Phenylalanine metabolism - Aspergillus oryzae"                  
[3] "Fatty acid degradation - Aspergillus oryzae"                    
[4] "Pentose and glucuronate interconversions - Aspergillus oryzae"  
[5] "Pyruvate metabolism - Aspergillus oryzae"                       
[6] "Valine, leucine and isoleucine degradation - Aspergillus oryzae"
[7] "Arginine and proline metabolism - Aspergillus oryzae"           
[8] "Glycolysis / Gluconeogenesis - Aspergillus oryzae"              

########################################################################################################################

Cluster number 12
Number of genes in cluster 12 is: 858 

Genes in cluster 12 are:
  [1] "AO090001000020" "AO090001000062" "AO090001000066" "AO090001000073" "AO090001000087" "AO090001000112"
  [7] "AO090001000134" "AO090001000162" "AO090001000175" "AO090001000200" "AO090001000250" "AO090001000252"
 [13] "AO090001000262" "AO090001000269" "AO090001000283" "AO090001000285" "AO090001000288" "AO090001000291"
 [19] "AO090001000293" "AO090001000298" "AO090001000311" "AO090001000314" "AO090001000317" "AO090001000373"
 [25] "AO090001000384" "AO090001000385" "AO090001000392" "AO090001000394" "AO090001000404" "AO090001000447"
 [31] "AO090001000450" "AO090001000464" "AO090001000474" "AO090001000510" "AO090001000528" "AO090001000531"
 [37] "AO090001000535" "AO090001000537" "AO090001000538" "AO090001000539" "AO090001000544" "AO090001000588"
 [43] "AO090001000589" "AO090001000606" "AO090001000608" "AO090001000618" "AO090001000619" "AO090001000624"
 [49] "AO090001000625" "AO090001000633" "AO090001000717" "AO090003000023" "AO090003000044" "AO090003000045"
 [55] "AO090003000050" "AO090003000077" "AO090003000131" "AO090003000175" "AO090003000212" "AO090003000239"
 [61] "AO090003000254" "AO090003000256" "AO090003000260" "AO090003000276" "AO090003000277" "AO090003000334"
 [67] "AO090003000335" "AO090003000337" "AO090003000338" "AO090003000349" "AO090003000354" "AO090003000380"
 [73] "AO090003000446" "AO090003000460" "AO090003000475" "AO090003000553" "AO090003000580" "AO090003000704"
 [79] "AO090003000705" "AO090003000706" "AO090003000709" "AO090003000738" "AO090003000747" "AO090003000773"
 [85] "AO090003000782" "AO090003000823" "AO090003000825" "AO090003000833" "AO090003000863" "AO090003000864"
 [91] "AO090003000890" "AO090003000908" "AO090003000933" "AO090003000941" "AO090003000962" "AO090003001008"
 [97] "AO090003001016" "AO090003001018" "AO090003001058" "AO090003001100" "AO090003001112" "AO090003001143"
[103] "AO090003001241" "AO090003001247" "AO090003001248" "AO090003001259" "AO090003001287" "AO090003001288"
[109] "AO090003001289" "AO090003001293" "AO090003001326" "AO090003001333" "AO090003001361" "AO090003001362"
[115] "AO090003001363" "AO090003001382" "AO090003001407" "AO090003001411" "AO090003001417" "AO090003001418"
[121] "AO090003001421" "AO090003001427" "AO090003001431" "AO090003001432" "AO090003001440" "AO090003001441"
[127] "AO090003001444" "AO090003001449" "AO090003001456" "AO090003001504" "AO090003001505" "AO090003001506"
[133] "AO090003001507" "AO090003001508" "AO090003001509" "AO090003001511" "AO090003001545" "AO090003001546"
[139] "AO090003001547" "AO090003001556" "AO090005000019" "AO090005000021" "AO090005000041" "AO090005000042"
[145] "AO090005000049" "AO090005000079" "AO090005000080" "AO090005000081" "AO090005000082" "AO090005000121"
[151] "AO090005000125" "AO090005000148" "AO090005000200" "AO090005000201" "AO090005000207" "AO090005000217"
[157] "AO090005000228" "AO090005000240" "AO090005000246" "AO090005000248" "AO090005000251" "AO090005000253"
[163] "AO090005000262" "AO090005000272" "AO090005000281" "AO090005000297" "AO090005000321" "AO090005000323"
[169] "AO090005000332" "AO090005000339" "AO090005000341" "AO090005000371" "AO090005000382" "AO090005000403"
[175] "AO090005000423" "AO090005000446" "AO090005000447" "AO090005000484" "AO090005000491" "AO090005000530"
[181] "AO090005000536" "AO090005000538" "AO090005000593" "AO090005000599" "AO090005000610" "AO090005000621"
[187] "AO090005000634" "AO090005000638" "AO090005000671" "AO090005000672" "AO090005000676" "AO090005000678"
[193] "AO090005000698" "AO090005000740" "AO090005000742" "AO090005000747" "AO090005000763" "AO090005000776"
[199] "AO090005000799" "AO090005000815" "AO090005000818" "AO090005000899" "AO090005000903" "AO090005000909"
[205] "AO090005000915" "AO090005000921" "AO090005000962" "AO090005000972" "AO090005000987" "AO090005000988"
[211] "AO090005001019" "AO090005001028" "AO090005001041" "AO090005001049" "AO090005001050" "AO090005001078"
[217] "AO090005001084" "AO090005001138" "AO090005001140" "AO090005001189" "AO090005001243" "AO090005001281"
[223] "AO090005001307" "AO090005001308" "AO090005001309" "AO090005001328" "AO090005001379" "AO090005001409"
[229] "AO090005001410" "AO090005001411" "AO090005001415" "AO090005001418" "AO090005001457" "AO090005001481"
[235] "AO090005001527" "AO090005001602" "AO090005001647" "AO090009000018" "AO090009000033" "AO090009000034"
[241] "AO090009000035" "AO090009000036" "AO090009000065" "AO090009000083" "AO090009000116" "AO090009000120"
[247] "AO090009000142" "AO090009000164" "AO090009000195" "AO090009000320" "AO090009000356" "AO090009000386"
[253] "AO090009000388" "AO090009000410" "AO090009000511" "AO090009000535" "AO090009000551" "AO090009000566"
[259] "AO090009000580" "AO090009000591" "AO090009t00001" "AO090010000011" "AO090010000015" "AO090010000016"
[265] "AO090010000021" "AO090010000025" "AO090010000053" "AO090010000067" "AO090010000087" "AO090010000091"
[271] "AO090010000101" "AO090010000110" "AO090010000112" "AO090010000172" "AO090010000176" "AO090010000188"
[277] "AO090010000206" "AO090010000289" "AO090010000310" "AO090010000322" "AO090010000323" "AO090010000385"
[283] "AO090010000386" "AO090010000486" "AO090010000524" "AO090010000529" "AO090010000531" "AO090010000532"
[289] "AO090010000536" "AO090010000555" "AO090010000556" "AO090010000561" "AO090010000563" "AO090010000571"
[295] "AO090010000593" "AO090010000594" "AO090010000620" "AO090010000621" "AO090010000627" "AO090010000648"
[301] "AO090010000650" "AO090010000663" "AO090010000679" "AO090010000704" "AO090010000710" "AO090010000736"
[307] "AO090010000742" "AO090010000745" "AO090010000746" "AO090011000012" "AO090011000013" "AO090011000034"
[313] "AO090011000036" "AO090011000042" "AO090011000052" "AO090011000063" "AO090011000074" "AO090011000119"
[319] "AO090011000181" "AO090011000195" "AO090011000198" "AO090011000220" "AO090011000236" "AO090011000249"
[325] "AO090011000256" "AO090011000261" "AO090011000286" "AO090011000287" "AO090011000297" "AO090011000315"
[331] "AO090011000352" "AO090011000362" "AO090011000396" "AO090011000397" "AO090011000434" "AO090011000520"
[337] "AO090011000524" "AO090011000526" "AO090011000538" "AO090011000558" "AO090011000564" "AO090011000575"
[343] "AO090011000613" "AO090011000671" "AO090011000693" "AO090011000718" "AO090011000725" "AO090011000744"
[349] "AO090011000747" "AO090011000749" "AO090011000808" "AO090011000818" "AO090011000852" "AO090011000917"
[355] "AO090011000942" "AO090011t00006" "AO090012000001" "AO090012000012" "AO090012000029" "AO090012000033"
[361] "AO090012000034" "AO090012000035" "AO090012000038" "AO090012000044" "AO090012000061" "AO090012000064"
[367] "AO090012000066" "AO090012000069" "AO090012000097" "AO090012000109" "AO090012000116" "AO090012000123"
[373] "AO090012000137" "AO090012000146" "AO090012000166" "AO090012000171" "AO090012000193" "AO090012000218"
[379] "AO090012000219" "AO090012000237" "AO090012000283" "AO090012000294" "AO090012000296" "AO090012000323"
[385] "AO090012000324" "AO090012000326" "AO090012000327" "AO090012000328" "AO090012000341" "AO090012000354"
[391] "AO090012000359" "AO090012000360" "AO090012000361" "AO090012000362" "AO090012000368" "AO090012000376"
[397] "AO090012000388" "AO090012000389" "AO090012000390" "AO090012000392" "AO090012000440" "AO090012000464"
[403] "AO090012000465" "AO090012000490" "AO090012000491" "AO090012000525" "AO090012000555" "AO090012000606"
[409] "AO090012000617" "AO090012000618" "AO090012000655" "AO090012000656" "AO090012000663" "AO090012000704"
[415] "AO090012000731" "AO090012000735" "AO090012000742" "AO090012000751" "AO090012000765" "AO090012000795"
[421] "AO090012000839" "AO090012000843" "AO090012000862" "AO090012000863" "AO090012000870" "AO090012000871"
[427] "AO090012000881" "AO090012000944" "AO090012000945" "AO090012000946" "AO090020000029" "AO090020000095"
[433] "AO090020000130" "AO090020000137" "AO090020000138" "AO090020000142" "AO090020000149" "AO090020000151"
[439] "AO090020000182" "AO090020000223" "AO090020000224" "AO090020000225" "AO090020000232" "AO090020000247"
[445] "AO090020000267" "AO090020000289" "AO090020000362" "AO090020000367" "AO090020000391" "AO090020000438"
[451] "AO090020000439" "AO090020000440" "AO090020000495" "AO090020000504" "AO090020000529" "AO090020000547"
[457] "AO090020000559" "AO090020000571" "AO090020000574" "AO090020000607" "AO090020000610" "AO090020000611"
[463] "AO090020000649" "AO090020000674" "AO090020000702" "AO090020000713" "AO090023000010" "AO090023000012"
[469] "AO090023000026" "AO090023000054" "AO090023000065" "AO090023000075" "AO090023000079" "AO090023000080"
[475] "AO090023000095" "AO090023000131" "AO090023000132" "AO090023000143" "AO090023000151" "AO090023000169"
[481] "AO090023000214" "AO090023000254" "AO090023000279" "AO090023000280" "AO090023000282" "AO090023000284"
[487] "AO090023000285" "AO090023000287" "AO090023000299" "AO090023000323" "AO090023000341" "AO090023000348"
[493] "AO090023000349" "AO090023000358" "AO090023000359" "AO090023000361" "AO090023000362" "AO090023000363"
[499] "AO090023000371" "AO090023000397" "AO090023000399" "AO090023000439" "AO090023000452" "AO090023000453"
[505] "AO090023000463" "AO090023000490" "AO090023000523" "AO090023000531" "AO090023000545" "AO090023000546"
[511] "AO090023000560" "AO090023000564" "AO090023000600" "AO090023000602" "AO090023000613" "AO090023000674"
[517] "AO090023000705" "AO090023000717" "AO090023000720" "AO090023000721" "AO090023000722" "AO090023000741"
[523] "AO090023000744" "AO090023000784" "AO090023000790" "AO090023000799" "AO090023000804" "AO090023000902"
[529] "AO090023000919" "AO090023000944" "AO090023000946" "AO090023000951" "AO090023000959" "AO090023000970"
[535] "AO090023000984" "AO090026000002" "AO090026000004" "AO090026000043" "AO090026000048" "AO090026000050"
[541] "AO090026000052" "AO090026000058" "AO090026000076" "AO090026000080" "AO090026000101" "AO090026000111"
[547] "AO090026000131" "AO090026000137" "AO090026000149" "AO090026000175" "AO090026000187" "AO090026000199"
[553] "AO090026000207" "AO090026000210" "AO090026000252" "AO090026000253" "AO090026000257" "AO090026000300"
[559] "AO090026000304" "AO090026000305" "AO090026000306" "AO090026000312" "AO090026000313" "AO090026000381"
[565] "AO090026000405" "AO090026000408" "AO090026000409" "AO090026000461" "AO090026000482" "AO090026000484"
[571] "AO090026000530" "AO090026000559" "AO090026000640" "AO090026000641" "AO090026000648" "AO090026000668"
[577] "AO090026000669" "AO090026000757" "AO090026000767" "AO090026000770" "AO090026000774" "AO090026000784"
[583] "AO090026000798" "AO090026000804" "AO090026000826" "AO090038000001" "AO090038000017" "AO090038000025"
[589] "AO090038000042" "AO090038000043" "AO090038000047" "AO090038000062" "AO090038000122" "AO090038000123"
[595] "AO090038000124" "AO090038000125" "AO090038000141" "AO090038000180" "AO090038000181" "AO090038000184"
[601] "AO090038000197" "AO090038000223" "AO090038000233" "AO090038000234" "AO090038000240" "AO090038000250"
[607] "AO090038000251" "AO090038000267" "AO090038000337" "AO090038000416" "AO090038000421" "AO090038000422"
[613] "AO090038000439" "AO090038000448" "AO090038000460" "AO090038000471" "AO090038000473" "AO090038000474"
[619] "AO090038000475" "AO090038000495" "AO090038000507" "AO090038000508" "AO090038000569" "AO090038000570"
[625] "AO090102000032" "AO090102000047" "AO090102000053" "AO090102000067" "AO090102000076" "AO090102000089"
[631] "AO090102000090" "AO090102000091" "AO090102000092" "AO090102000095" "AO090102000125" "AO090102000152"
[637] "AO090102000177" "AO090102000186" "AO090102000187" "AO090102000216" "AO090102000284" "AO090102000285"
[643] "AO090102000296" "AO090102000303" "AO090102000315" "AO090102000320" "AO090102000321" "AO090102000329"
[649] "AO090102000346" "AO090102000350" "AO090102000359" "AO090102000386" "AO090102000404" "AO090102000412"
[655] "AO090102000414" "AO090102000421" "AO090102000441" "AO090102000448" "AO090102000457" "AO090102000470"
[661] "AO090102000471" "AO090102000473" "AO090102000483" "AO090102000649" "AO090103000003" "AO090103000025"
[667] "AO090103000036" "AO090103000046" "AO090103000057" "AO090103000095" "AO090103000105" "AO090103000121"
[673] "AO090103000127" "AO090103000129" "AO090103000130" "AO090103000132" "AO090103000144" "AO090103000145"
[679] "AO090103000146" "AO090103000147" "AO090103000149" "AO090103000222" "AO090103000225" "AO090103000240"
[685] "AO090103000252" "AO090103000259" "AO090103000260" "AO090103000265" "AO090103000266" "AO090103000267"
[691] "AO090103000268" "AO090103000284" "AO090103000286" "AO090103000287" "AO090103000296" "AO090103000299"
[697] "AO090103000336" "AO090103000359" "AO090103000360" "AO090103000369" "AO090103000374" "AO090103000391"
[703] "AO090103000435" "AO090103000447" "AO090103000448" "AO090103000449" "AO090103000450" "AO090103000452"
[709] "AO090103000465" "AO090103000467" "AO090103000471" "AO090103000472" "AO090103000474" "AO090103000496"
[715] "AO090103000507" "AO090103000508" "AO090103t00011" "AO090113000021" "AO090113000029" "AO090113000040"
[721] "AO090113000044" "AO090113000046" "AO090113000052" "AO090113000061" "AO090113000065" "AO090113000066"
[727] "AO090113000103" "AO090113000112" "AO090113000143" "AO090113000155" "AO090113000164" "AO090113000165"
[733] "AO090113000192" "AO090113000195" "AO090113000196" "AO090120000021" "AO090120000029" "AO090120000036"
[739] "AO090120000062" "AO090120000075" "AO090120000086" "AO090120000102" "AO090120000106" "AO090120000180"
[745] "AO090120000195" "AO090120000196" "AO090120000230" "AO090120000232" "AO090120000241" "AO090120000260"
[751] "AO090120000286" "AO090120000287" "AO090120000300" "AO090120000374" "AO090120000406" "AO090120000492"
[757] "AO090124000010" "AO090124000011" "AO090124000016" "AO090124000023" "AO090124000063" "AO090124000068"
[763] "AO090138000007" "AO090138000009" "AO090138000051" "AO090138000055" "AO090138000066" "AO090138000067"
[769] "AO090138000068" "AO090138000088" "AO090138000114" "AO090138000120" "AO090138000132" "AO090138000150"
[775] "AO090138000151" "AO090138000152" "AO090138000173" "AO090138000201" "AO090138000202" "AO090166000043"
[781] "AO090166000044" "AO090166000089" "AO090166000093" "AO090166000095" "AO090166000118" "AO090166000119"
[787] "AO090166000121" "AO090206000126" "AO090308000009" "AO090701000042" "AO090701000156" "AO090701000177"
[793] "AO090701000178" "AO090701000202" "AO090701000238" "AO090701000242" "AO090701000246" "AO090701000274"
[799] "AO090701000288" "AO090701000304" "AO090701000305" "AO090701000313" "AO090701000314" "AO090701000315"
[805] "AO090701000316" "AO090701000325" "AO090701000326" "AO090701000345" "AO090701000353" "AO090701000363"
[811] "AO090701000364" "AO090701000366" "AO090701000370" "AO090701000388" "AO090701000404" "AO090701000405"
[817] "AO090701000406" "AO090701000411" "AO090701000415" "AO090701000428" "AO090701000430" "AO090701000449"
[823] "AO090701000461" "AO090701000466" "AO090701000470" "AO090701000474" "AO090701000489" "AO090701000492"
[829] "AO090701000509" "AO090701000510" "AO090701000528" "AO090701000530" "AO090701000540" "AO090701000542"
[835] "AO090701000548" "AO090701000563" "AO090701000564" "AO090701000565" "AO090701000569" "AO090701000580"
[841] "AO090701000581" "AO090701000595" "AO090701000603" "AO090701000605" "AO090701000629" "AO090701000630"
[847] "AO090701000631" "AO090701000633" "AO090701000666" "AO090701000712" "AO090701000737" "AO090701000774"
[853] "AO090701000838" "AO090701000853" "AO090701000854" "AO090701000886" "AO090701000905" "AO090701000906"

--------------------------------------------------------------
Number of enriched GO terms: 7
GO terms are:
[1] "GO:0022891"                                          
[2] "hydrolase activity, acting on glycosyl bonds"        
[3] "hydrolase activity, hydrolyzing O-glycosyl compounds"
[4] "nucleoside metabolic process"                        
[5] "extracellular region"                                
[6] "carbohydrate metabolic process"                      
[7] "glycosyl compound metabolic process"                 

Parent terms retrieved using org.Sc.sgd.db (S. cerevisiae)

 Biological process  parent terms of GO terms are:
           term                                  parentTerm                      
GO:0009116 "nucleoside metabolic process"        "nucleoside metabolic process"  
GO:0005975 "carbohydrate metabolic process"      "carbohydrate metabolic process"
GO:1901657 "glycosyl compound metabolic process" "nucleoside metabolic process"  

Number of  Biological process  parent terms:

carbohydrate metabolic process   nucleoside metabolic process 
                             1                              2 

 Molecular function  parent terms of GO terms are:
           term                                                  
GO:0016798 "hydrolase activity, acting on glycosyl bonds"        
GO:0004553 "hydrolase activity, hydrolyzing O-glycosyl compounds"
           parentTerm                                    
GO:0016798 "hydrolase activity, acting on glycosyl bonds"
GO:0004553 "hydrolase activity, acting on glycosyl bonds"

Number of  Molecular function  parent terms:

hydrolase activity, acting on glycosyl bonds 
                                           2 

No Cellular component parent terms found.

Number of GO terms for which NO parent term was found: 2 

No parent term was found for the following GO terms:
[1] "GO:0022891"           "extracellular region"

--------------------------------------------------------------
Number of enriched KEGG pathways: 6
KEGG pathways are:
[1] "Starch and sucrose metabolism - Aspergillus oryzae"                      
[2] "Galactose metabolism - Aspergillus oryzae"                               
[3] "Cyanoamino acid metabolism - Aspergillus oryzae"                         
[4] "Sphingolipid metabolism - Aspergillus oryzae"                            
[5] "Biosynthesis of various plant secondary metabolites - Aspergillus oryzae"
[6] "Propanoate metabolism - Aspergillus oryzae"                              

########################################################################################################################

Cluster number 13
Number of genes in cluster 13 is: 209 

Genes in cluster 13 are:
  [1] "AO090001000070" "AO090001000128" "AO090001000129" "AO090001000142" "AO090001000224" "AO090001000294"
  [7] "AO090001000337" "AO090001000353" "AO090001000412" "AO090001000429" "AO090001000480" "AO090001000481"
 [13] "AO090001000489" "AO090001000601" "AO090001000616" "AO090001000636" "AO090001000637" "AO090001000638"
 [19] "AO090001000710" "AO090001000723" "AO090001000726" "AO090003000003" "AO090003000142" "AO090003000143"
 [25] "AO090003000154" "AO090003000205" "AO090003000221" "AO090003000362" "AO090003000363" "AO090003000557"
 [31] "AO090003000574" "AO090003000635" "AO090003000697" "AO090003000707" "AO090003000748" "AO090003000769"
 [37] "AO090003000791" "AO090003000906" "AO090003000980" "AO090003000982" "AO090003000996" "AO090003001056"
 [43] "AO090003001069" "AO090003001085" "AO090003001179" "AO090003001199" "AO090003001207" "AO090003001242"
 [49] "AO090003001351" "AO090003001474" "AO090005000250" "AO090005000380" "AO090005000489" "AO090005000495"
 [55] "AO090005000556" "AO090005000682" "AO090005000801" "AO090005000900" "AO090005000936" "AO090005000995"
 [61] "AO090005001032" "AO090005001097" "AO090005001207" "AO090005001319" "AO090005001490" "AO090005001603"
 [67] "AO090005001620" "AO090009000185" "AO090009000212" "AO090009000281" "AO090009000350" "AO090009000445"
 [73] "AO090009000467" "AO090009000468" "AO090009000516" "AO090009000597" "AO090009000605" "AO090009000617"
 [79] "AO090009000622" "AO090009000667" "AO090009000708" "AO090010000444" "AO090010000445" "AO090010000447"
 [85] "AO090010000479" "AO090010000487" "AO090010000674" "AO090010000675" "AO090010000723" "AO090010000724"
 [91] "AO090010000754" "AO090010t00010" "AO090011000102" "AO090011000103" "AO090011000105" "AO090011000106"
 [97] "AO090011000344" "AO090011000351" "AO090011000563" "AO090011000698" "AO090011000706" "AO090011000916"
[103] "AO090011000925" "AO090011000931" "AO090011000934" "AO090012000295" "AO090012000297" "AO090012000303"
[109] "AO090012000397" "AO090012000403" "AO090012000415" "AO090012000416" "AO090012000495" "AO090012000496"
[115] "AO090012000632" "AO090012000652" "AO090012000668" "AO090012000759" "AO090012000844" "AO090020000006"
[121] "AO090020000007" "AO090020000089" "AO090020000169" "AO090020000241" "AO090020000373" "AO090020000490"
[127] "AO090020000497" "AO090020000500" "AO090020000502" "AO090020000603" "AO090020000622" "AO090020000644"
[133] "AO090020000669" "AO090020t00005" "AO090023000205" "AO090023000206" "AO090023000256" "AO090023000325"
[139] "AO090023000327" "AO090023000365" "AO090023000424" "AO090023000626" "AO090023000648" "AO090023000763"
[145] "AO090023000845" "AO090023000887" "AO090023000932" "AO090026000084" "AO090026000085" "AO090026000231"
[151] "AO090026000271" "AO090026000343" "AO090026000371" "AO090026000532" "AO090026000570" "AO090026000573"
[157] "AO090026000617" "AO090026000618" "AO090026000619" "AO090026000719" "AO090026t00010" "AO090038000215"
[163] "AO090038000218" "AO090038000253" "AO090038000268" "AO090038000269" "AO090038000410" "AO090038000417"
[169] "AO090038000554" "AO090038000558" "AO090038000587" "AO090102000065" "AO090102000167" "AO090102000288"
[175] "AO090102000304" "AO090102000517" "AO090102000579" "AO090102000602" "AO090102000618" "AO090102000630"
[181] "AO090103000056" "AO090103000128" "AO090103000180" "AO090103000273" "AO090103000317" "AO090103000502"
[187] "AO090113000001" "AO090113000038" "AO090113000062" "AO090113000121" "AO090113000147" "AO090120000318"
[193] "AO090120000338" "AO090120000398" "AO090124000084" "AO090138000093" "AO090206000069" "AO090206000070"
[199] "AO090701000073" "AO090701000172" "AO090701000217" "AO090701000687" "AO090701000688" "AO090701000689"
[205] "AO090701000705" "AO090701000735" "AO090701000742" "AO090701000743" "AO090701000750"

--------------------------------------------------------------
Number of enriched GO terms: 2
GO terms are:
[1] "phosphorylation" "nucleosome"     

Parent terms retrieved using org.Sc.sgd.db (S. cerevisiae)

No Biological process parent terms found.

No Molecular function parent terms found.

No Cellular component parent terms found.

Number of GO terms for which NO parent term was found: 2 

No parent term was found for the following GO terms:
[1] "phosphorylation" "nucleosome"     

--------------------------------------------------------------
Number of enriched KEGG pathways: 1
KEGG pathways are:
[1] "Biosynthesis of nucleotide sugars - Aspergillus oryzae"

########################################################################################################################

Cluster number 14
Number of genes in cluster 14 is: 414 

Genes in cluster 14 are:
  [1] "AO090001000036" "AO090001000153" "AO090001000197" "AO090001000265" "AO090001000266" "AO090001000356"
  [7] "AO090001000358" "AO090001000375" "AO090001000377" "AO090001000382" "AO090001000486" "AO090001000504"
 [13] "AO090001000525" "AO090001000675" "AO090003000055" "AO090003000061" "AO090003000070" "AO090003000090"
 [19] "AO090003000144" "AO090003000162" "AO090003000163" "AO090003000180" "AO090003000222" "AO090003000241"
 [25] "AO090003000301" "AO090003000316" "AO090003000371" "AO090003000372" "AO090003000413" "AO090003000415"
 [31] "AO090003000465" "AO090003000477" "AO090003000545" "AO090003000548" "AO090003000616" "AO090003000628"
 [37] "AO090003000629" "AO090003000661" "AO090003000666" "AO090003000725" "AO090003000729" "AO090003000801"
 [43] "AO090003000807" "AO090003000831" "AO090003000954" "AO090003000970" "AO090003000984" "AO090003001011"
 [49] "AO090003001019" "AO090003001046" "AO090003001055" "AO090003001063" "AO090003001096" "AO090003001097"
 [55] "AO090003001165" "AO090003001171" "AO090003001215" "AO090003001232" "AO090003001250" "AO090003001281"
 [61] "AO090003001322" "AO090003001390" "AO090003001424" "AO090003001496" "AO090003001497" "AO090005000022"
 [67] "AO090005000031" "AO090005000072" "AO090005000085" "AO090005000133" "AO090005000135" "AO090005000159"
 [73] "AO090005000188" "AO090005000302" "AO090005000405" "AO090005000425" "AO090005000436" "AO090005000456"
 [79] "AO090005000478" "AO090005000504" "AO090005000553" "AO090005000583" "AO090005000584" "AO090005000619"
 [85] "AO090005000683" "AO090005000706" "AO090005000728" "AO090005000729" "AO090005000770" "AO090005000828"
 [91] "AO090005000879" "AO090005000883" "AO090005001062" "AO090005001074" "AO090005001107" "AO090005001108"
 [97] "AO090005001117" "AO090005001121" "AO090005001164" "AO090005001192" "AO090005001230" "AO090005001239"
[103] "AO090005001272" "AO090005001280" "AO090005001300" "AO090005001302" "AO090005001315" "AO090005001340"
[109] "AO090005001361" "AO090005001431" "AO090005001442" "AO090005001450" "AO090005001451" "AO090005001556"
[115] "AO090009000037" "AO090009000047" "AO090009000117" "AO090009000149" "AO090009000175" "AO090009000186"
[121] "AO090009000201" "AO090009000215" "AO090009000265" "AO090009000267" "AO090009000269" "AO090009000294"
[127] "AO090009000305" "AO090009000345" "AO090009000352" "AO090009000413" "AO090009000436" "AO090009000544"
[133] "AO090009000589" "AO090009000606" "AO090009000634" "AO090009000665" "AO090009000682" "AO090010000022"
[139] "AO090010000032" "AO090010000063" "AO090010000153" "AO090010000195" "AO090010000201" "AO090010000228"
[145] "AO090010000242" "AO090010000313" "AO090010000345" "AO090010000443" "AO090010000463" "AO090010000466"
[151] "AO090010000476" "AO090010000574" "AO090010000623" "AO090010000649" "AO090010000667" "AO090010000699"
[157] "AO090010000713" "AO090010000725" "AO090010000753" "AO090011000126" "AO090011000170" "AO090011000202"
[163] "AO090011000203" "AO090011000215" "AO090011000280" "AO090011000323" "AO090011000324" "AO090011000360"
[169] "AO090011000410" "AO090011000411" "AO090011000412" "AO090011000456" "AO090011000506" "AO090011000572"
[175] "AO090011000588" "AO090011000598" "AO090011000638" "AO090011000651" "AO090011000656" "AO090011000694"
[181] "AO090011000715" "AO090011000756" "AO090011000764" "AO090011000768" "AO090011000780" "AO090011000838"
[187] "AO090011000845" "AO090011000876" "AO090012000027" "AO090012000051" "AO090012000098" "AO090012000110"
[193] "AO090012000168" "AO090012000394" "AO090012000399" "AO090012000414" "AO090012000418" "AO090012000450"
[199] "AO090012000479" "AO090012000505" "AO090012000514" "AO090012000571" "AO090012000581" "AO090012000604"
[205] "AO090012000629" "AO090012000815" "AO090012000831" "AO090012000873" "AO090012000877" "AO090012000890"
[211] "AO090012000900" "AO090012000928" "AO090012000979" "AO090012000982" "AO090012000983" "AO090012000995"
[217] "AO090012000998" "AO090020000085" "AO090020000109" "AO090020000122" "AO090020000192" "AO090020000197"
[223] "AO090020000246" "AO090020000287" "AO090020000314" "AO090020000403" "AO090020000404" "AO090020000415"
[229] "AO090020000419" "AO090020000489" "AO090020000501" "AO090020000549" "AO090020000550" "AO090020000564"
[235] "AO090020000602" "AO090020000608" "AO090020000618" "AO090020000634" "AO090020000667" "AO090023000033"
[241] "AO090023000069" "AO090023000099" "AO090023000122" "AO090023000133" "AO090023000140" "AO090023000141"
[247] "AO090023000149" "AO090023000226" "AO090023000227" "AO090023000318" "AO090023000339" "AO090023000366"
[253] "AO090023000412" "AO090023000429" "AO090023000430" "AO090023000431" "AO090023000440" "AO090023000469"
[259] "AO090023000478" "AO090023000520" "AO090023000522" "AO090023000532" "AO090023000644" "AO090023000667"
[265] "AO090023000680" "AO090023000682" "AO090023000685" "AO090023000689" "AO090023000757" "AO090023000801"
[271] "AO090023000863" "AO090023000874" "AO090023000882" "AO090023000886" "AO090023000895" "AO090023000896"
[277] "AO090023000910" "AO090023000912" "AO090023000918" "AO090023000927" "AO090023000949" "AO090023000968"
[283] "AO090023000977" "AO090023000996" "AO090023001002" "AO090026000025" "AO090026000055" "AO090026000090"
[289] "AO090026000183" "AO090026000198" "AO090026000267" "AO090026000284" "AO090026000291" "AO090026000332"
[295] "AO090026000334" "AO090026000365" "AO090026000375" "AO090026000394" "AO090026000450" "AO090026000471"
[301] "AO090026000491" "AO090026000492" "AO090026000494" "AO090026000498" "AO090026000520" "AO090026000557"
[307] "AO090026000558" "AO090026000638" "AO090026000651" "AO090026000705" "AO090026000789" "AO090026000842"
[313] "AO090038000031" "AO090038000194" "AO090038000281" "AO090038000333" "AO090038000339" "AO090038000386"
[319] "AO090038000395" "AO090038000438" "AO090038000463" "AO090038000465" "AO090038000547" "AO090038000553"
[325] "AO090102000173" "AO090102000339" "AO090102000418" "AO090102000466" "AO090102000469" "AO090102000493"
[331] "AO090102000499" "AO090102000535" "AO090102000554" "AO090102000586" "AO090102000589" "AO090102000620"
[337] "AO090102000627" "AO090103000008" "AO090103000075" "AO090103000082" "AO090103000136" "AO090103000138"
[343] "AO090103000193" "AO090103000205" "AO090103000338" "AO090103000339" "AO090103000425" "AO090103000477"
[349] "AO090113000129" "AO090113000152" "AO090120000015" "AO090120000046" "AO090120000109" "AO090120000112"
[355] "AO090120000166" "AO090120000208" "AO090120000210" "AO090120000234" "AO090120000279" "AO090120000281"
[361] "AO090120000358" "AO090120000424" "AO090120000439" "AO090120000486" "AO090120000493" "AO090120000502"
[367] "AO090124000021" "AO090124000027" "AO090124000028" "AO090124000079" "AO090124000083" "AO090138000043"
[373] "AO090138000050" "AO090166000034" "AO090166000070" "AO090166000076" "AO090166000097" "AO090166000120"
[379] "AO090206000002" "AO090206000077" "AO090206000117" "AO090701000041" "AO090701000057" "AO090701000078"
[385] "AO090701000081" "AO090701000129" "AO090701000146" "AO090701000187" "AO090701000214" "AO090701000215"
[391] "AO090701000226" "AO090701000235" "AO090701000259" "AO090701000292" "AO090701000318" "AO090701000321"
[397] "AO090701000338" "AO090701000432" "AO090701000433" "AO090701000557" "AO090701000577" "AO090701000614"
[403] "AO090701000615" "AO090701000616" "AO090701000617" "AO090701000669" "AO090701000675" "AO090701000709"
[409] "AO090701000725" "AO090701000729" "AO090701000738" "AO090701000752" "AO090701000781" "AO090701000858"

--------------------------------------------------------------
Number of enriched GO terms: 155
GO terms are:
  [1] "small molecule biosynthetic process"                                   
  [2] "amino acid biosynthetic process"                                       
  [3] "carboxylic acid biosynthetic process"                                  
  [4] "organic acid biosynthetic process"                                     
  [5] "oxoacid metabolic process"                                             
  [6] "organic acid metabolic process"                                        
  [7] "carboxylic acid metabolic process"                                     
  [8] "alpha-amino acid biosynthetic process"                                 
  [9] "amino acid metabolic process"                                          
 [10] "mitochondrion"                                                         
 [11] "alpha-amino acid metabolic process"                                    
 [12] "L-amino acid biosynthetic process"                                     
 [13] "proteinogenic amino acid biosynthetic process"                         
 [14] "proteinogenic amino acid metabolic process"                            
 [15] "L-amino acid metabolic process"                                        
 [16] "aspartate family amino acid biosynthetic process"                      
 [17] "organophosphate catabolic process"                                     
 [18] "pyridine-containing compound metabolic process"                        
 [19] "pyruvate metabolic process"                                            
 [20] "mitochondrial envelope"                                                
 [21] "purine-containing compound catabolic process"                          
 [22] "nucleoside phosphate catabolic process"                                
 [23] "purine nucleotide catabolic process"                                   
 [24] "purine ribonucleotide catabolic process"                               
 [25] "ribonucleotide catabolic process"                                      
 [26] "aspartate family amino acid metabolic process"                         
 [27] "nucleoside triphosphate metabolic process"                             
 [28] "nucleotide catabolic process"                                          
 [29] "glycolytic process"                                                    
 [30] "nucleoside diphosphate catabolic process"                              
 [31] "purine nucleoside diphosphate catabolic process"                       
 [32] "purine ribonucleoside diphosphate catabolic process"                   
 [33] "ribonucleoside diphosphate catabolic process"                          
 [34] "pyridine nucleotide catabolic process"                                 
 [35] "ADP catabolic process"                                                 
 [36] "pyridine-containing compound catabolic process"                        
 [37] "mitochondrial membrane"                                                
 [38] "purine-containing compound metabolic process"                          
 [39] "ATP metabolic process"                                                 
 [40] "ADP metabolic process"                                                 
 [41] "purine ribonucleotide metabolic process"                               
 [42] "purine nucleoside triphosphate metabolic process"                      
 [43] "purine ribonucleoside triphosphate metabolic process"                  
 [44] "purine nucleoside diphosphate metabolic process"                       
 [45] "purine ribonucleoside diphosphate metabolic process"                   
 [46] "ribonucleoside triphosphate metabolic process"                         
 [47] "ribonucleoside diphosphate metabolic process"                          
 [48] "nucleotide metabolic process"                                          
 [49] "nucleoside phosphate metabolic process"                                
 [50] "pyridine nucleotide metabolic process"                                 
 [51] "nucleoside diphosphate metabolic process"                              
 [52] "organelle envelope"                                                    
 [53] "envelope"                                                              
 [54] "generation of precursor metabolites and energy"                        
 [55] "purine nucleotide metabolic process"                                   
 [56] "organophosphate metabolic process"                                     
 [57] "ribonucleotide metabolic process"                                      
 [58] "ribose phosphate metabolic process"                                    
 [59] "lysine metabolic process"                                              
 [60] "mitochondrial matrix"                                                  
 [61] "nicotinamide nucleotide metabolic process"                             
 [62] "aromatic amino acid family biosynthetic process"                       
 [63] "carbohydrate derivative catabolic process"                             
 [64] "glutamine family amino acid metabolic process"                         
 [65] "nucleobase-containing small molecule metabolic process"                
 [66] "branched-chain amino acid biosynthetic process"                        
 [67] "glutamine metabolic process"                                           
 [68] "hexose metabolic process"                                              
 [69] "mitochondrial inner membrane"                                          
 [70] "sulfur compound biosynthetic process"                                  
 [71] "organelle inner membrane"                                              
 [72] "monocarboxylic acid metabolic process"                                 
 [73] "amine biosynthetic process"                                            
 [74] "biogenic amine biosynthetic process"                                   
 [75] "tryptophan metabolic process"                                          
 [76] "indolalkylamine metabolic process"                                     
 [77] "indole-containing compound metabolic process"                          
 [78] "cellular nitrogen compound catabolic process"                          
 [79] "branched-chain amino acid metabolic process"                           
 [80] "ubiquinone metabolic process"                                          
 [81] "ubiquinone biosynthetic process"                                       
 [82] "quinone metabolic process"                                             
 [83] "quinone biosynthetic process"                                          
 [84] "sulfur compound metabolic process"                                     
 [85] "heterocycle catabolic process"                                         
 [86] "glucose metabolic process"                                             
 [87] "nucleobase-containing compound catabolic process"                      
 [88] "isoleucine biosynthetic process"                                       
 [89] "nucleoid"                                                              
 [90] "mitochondrial nucleoid"                                                
 [91] "homeostatic process"                                                   
 [92] "glutamine family amino acid biosynthetic process"                      
 [93] "ATP-dependent protein folding chaperone"                               
 [94] "protein folding"                                                       
 [95] "regulation of translational initiation"                                
 [96] "isoleucine metabolic process"                                          
 [97] "sulfur amino acid biosynthetic process"                                
 [98] "cellular homeostasis"                                                  
 [99] "organic hydroxy compound biosynthetic process"                         
[100] "organic cyclic compound catabolic process"                             
[101] "serine family amino acid metabolic process"                            
[102] "protein folding chaperone"                                             
[103] "aromatic compound catabolic process"                                   
[104] "biogenic amine metabolic process"                                      
[105] "aromatic amino acid metabolic process"                                 
[106] "serine family amino acid biosynthetic process"                         
[107] "methionine biosynthetic process"                                       
[108] "amine metabolic process"                                               
[109] "transaminase activity"                                                 
[110] "transferase activity, transferring nitrogenous groups"                 
[111] "vitamin binding"                                                       
[112] "lyase activity"                                                        
[113] "protein maturation"                                                    
[114] "methionine metabolic process"                                          
[115] "folic acid-containing compound metabolic process"                      
[116] "arginine metabolic process"                                            
[117] "tetrahydrofolate metabolic process"                                    
[118] "hydro-lyase activity"                                                  
[119] "mitochondrial transmembrane transport"                                 
[120] "ligase activity"                                                       
[121] "pyridoxal phosphate binding"                                           
[122] "vitamin B6 binding"                                                    
[123] "pteridine-containing compound metabolic process"                       
[124] "valine metabolic process"                                              
[125] "amide metabolic process"                                               
[126] "regulation of translation"                                             
[127] "amide biosynthetic process"                                            
[128] "purine-containing compound biosynthetic process"                       
[129] "acyltransferase activity, acyl groups converted into alkyl on transfer"
[130] "sulfur amino acid metabolic process"                                   
[131] "monosaccharide metabolic process"                                      
[132] "organic hydroxy compound metabolic process"                            
[133] "regulation of amide metabolic process"                                 
[134] "cellular modified amino acid metabolic process"                        
[135] "chemical homeostasis"                                                  
[136] "nucleotide biosynthetic process"                                       
[137] "mitochondrial transport"                                               
[138] "purine ribonucleotide biosynthetic process"                            
[139] "acetyltransferase activity"                                            
[140] "nucleoside phosphate biosynthetic process"                             
[141] "oxidoreductase activity, acting on the CH-NH group of donors"          
[142] "pyridine-containing compound biosynthetic process"                     
[143] "sterol biosynthetic process"                                           
[144] "vitamin biosynthetic process"                                          
[145] "water-soluble vitamin biosynthetic process"                            
[146] "purine nucleotide biosynthetic process"                                
[147] "magnesium ion binding"                                                 
[148] "vitamin metabolic process"                                             
[149] "water-soluble vitamin metabolic process"                               
[150] "carbon-oxygen lyase activity"                                          
[151] "heme binding"                                                          
[152] "gluconeogenesis"                                                       
[153] "hexose biosynthetic process"                                           
[154] "monosaccharide biosynthetic process"                                   
[155] "cellular response to chemical stress"                                  

Parent terms retrieved using org.Sc.sgd.db (S. cerevisiae)

 Biological process  parent terms of GO terms are:
           term                                                    
GO:0044283 "small molecule biosynthetic process"                   
GO:0008652 "amino acid biosynthetic process"                       
GO:0046394 "carboxylic acid biosynthetic process"                  
GO:0043436 "oxoacid metabolic process"                             
GO:0016053 "organic acid biosynthetic process"                     
GO:0006082 "organic acid metabolic process"                        
GO:0019752 "carboxylic acid metabolic process"                     
GO:1901607 "alpha-amino acid biosynthetic process"                 
GO:0006520 "amino acid metabolic process"                          
GO:1901605 "alpha-amino acid metabolic process"                    
GO:0009067 "aspartate family amino acid biosynthetic process"      
GO:0046434 "organophosphate catabolic process"                     
GO:0072524 "pyridine-containing compound metabolic process"        
GO:0006090 "pyruvate metabolic process"                            
GO:0072523 "purine-containing compound catabolic process"          
GO:1901292 "nucleoside phosphate catabolic process"                
GO:0006195 "purine nucleotide catabolic process"                   
GO:0009066 "aspartate family amino acid metabolic process"         
GO:0009261 "ribonucleotide catabolic process"                      
GO:0009154 "purine ribonucleotide catabolic process"               
GO:0009141 "nucleoside triphosphate metabolic process"             
GO:0009134 "nucleoside diphosphate catabolic process"              
GO:0009137 "purine nucleoside diphosphate catabolic process"       
GO:0009191 "ribonucleoside diphosphate catabolic process"          
GO:0009181 "purine ribonucleoside diphosphate catabolic process"   
GO:0046032 "ADP catabolic process"                                 
GO:0006096 "glycolytic process"                                    
GO:0072526 "pyridine-containing compound catabolic process"        
GO:0009166 "nucleotide catabolic process"                          
GO:0019364 "pyridine nucleotide catabolic process"                 
GO:0046034 "ATP metabolic process"                                 
GO:0072521 "purine-containing compound metabolic process"          
GO:0046031 "ADP metabolic process"                                 
GO:0009150 "purine ribonucleotide metabolic process"               
GO:0009205 "purine ribonucleoside triphosphate metabolic process"  
GO:0009144 "purine nucleoside triphosphate metabolic process"      
GO:0009135 "purine nucleoside diphosphate metabolic process"       
GO:0009179 "purine ribonucleoside diphosphate metabolic process"   
GO:0009199 "ribonucleoside triphosphate metabolic process"         
GO:0009185 "ribonucleoside diphosphate metabolic process"          
GO:0009117 "nucleotide metabolic process"                          
GO:0006753 "nucleoside phosphate metabolic process"                
GO:0019362 "pyridine nucleotide metabolic process"                 
GO:0009132 "nucleoside diphosphate metabolic process"              
GO:0006091 "generation of precursor metabolites and energy"        
GO:0006163 "purine nucleotide metabolic process"                   
GO:0019637 "organophosphate metabolic process"                     
GO:0009259 "ribonucleotide metabolic process"                      
GO:0019693 "ribose phosphate metabolic process"                    
GO:0006553 "lysine metabolic process"                              
GO:0046496 "nicotinamide nucleotide metabolic process"             
GO:0009073 "aromatic amino acid family biosynthetic process"       
GO:1901136 "carbohydrate derivative catabolic process"             
GO:0009064 "glutamine family amino acid metabolic process"         
GO:0055086 "nucleobase-containing small molecule metabolic process"
GO:0009082 "branched-chain amino acid biosynthetic process"        
GO:0006541 "glutamine metabolic process"                           
GO:0019318 "hexose metabolic process"                              
GO:0044272 "sulfur compound biosynthetic process"                  
GO:0032787 "monocarboxylic acid metabolic process"                 
GO:0009309 "amine biosynthetic process"                            
GO:0042401 "biogenic amine biosynthetic process"                   
GO:0042430 "indole-containing compound metabolic process"          
GO:0006586 "indolalkylamine metabolic process"                     
GO:0006568 "tryptophan metabolic process"                          
GO:0044270 "cellular nitrogen compound catabolic process"          
GO:0009081 "branched-chain amino acid metabolic process"           
GO:0006743 "ubiquinone metabolic process"                          
GO:1901661 "quinone metabolic process"                             
GO:0006744 "ubiquinone biosynthetic process"                       
GO:1901663 "quinone biosynthetic process"                          
GO:0006790 "sulfur compound metabolic process"                     
GO:0046700 "heterocycle catabolic process"                         
GO:0006006 "glucose metabolic process"                             
GO:0009097 "isoleucine biosynthetic process"                       
GO:0034655 "nucleobase-containing compound catabolic process"      
GO:0042592 "homeostatic process"                                   
GO:0009084 "glutamine family amino acid biosynthetic process"      
GO:0006457 "protein folding"                                       
GO:0006446 "regulation of translational initiation"                
GO:0006549 "isoleucine metabolic process"                          
GO:0000097 "sulfur amino acid biosynthetic process"                
GO:0019725 "cellular homeostasis"                                  
GO:1901617 "organic hydroxy compound biosynthetic process"         
GO:1901361 "organic cyclic compound catabolic process"             
GO:0009069 "serine family amino acid metabolic process"            
GO:0019439 "aromatic compound catabolic process"                   
GO:0006576 "biogenic amine metabolic process"                      
GO:0009072 "aromatic amino acid metabolic process"                 
GO:0009070 "serine family amino acid biosynthetic process"         
GO:0009086 "methionine biosynthetic process"                       
GO:0009308 "amine metabolic process"                               
GO:0051604 "protein maturation"                                    
GO:0006760 "folic acid-containing compound metabolic process"      
GO:0006555 "methionine metabolic process"                          
GO:0006525 "arginine metabolic process"                            
GO:0046653 "tetrahydrofolate metabolic process"                    
GO:1990542 "mitochondrial transmembrane transport"                 
GO:0006573 "valine metabolic process"                              
GO:0042558 "pteridine-containing compound metabolic process"       
GO:0043603 "amide metabolic process"                               
GO:0006417 "regulation of translation"                             
GO:0043604 "amide biosynthetic process"                            
GO:0072522 "purine-containing compound biosynthetic process"       
GO:0000096 "sulfur amino acid metabolic process"                   
GO:0005996 "monosaccharide metabolic process"                      
GO:1901615 "organic hydroxy compound metabolic process"            
GO:0034248 "regulation of amide metabolic process"                 
GO:0006575 "cellular modified amino acid metabolic process"        
GO:0048878 "chemical homeostasis"                                  
GO:0009165 "nucleotide biosynthetic process"                       
GO:0006839 "mitochondrial transport"                               
GO:0009152 "purine ribonucleotide biosynthetic process"            
GO:1901293 "nucleoside phosphate biosynthetic process"             
GO:0072525 "pyridine-containing compound biosynthetic process"     
GO:0016126 "sterol biosynthetic process"                           
GO:0042364 "water-soluble vitamin biosynthetic process"            
GO:0009110 "vitamin biosynthetic process"                          
GO:0006164 "purine nucleotide biosynthetic process"                
GO:0006767 "water-soluble vitamin metabolic process"               
GO:0006766 "vitamin metabolic process"                             
GO:0062197 "cellular response to chemical stress"                  
GO:0046364 "monosaccharide biosynthetic process"                   
GO:0019319 "hexose biosynthetic process"                           
GO:0006094 "gluconeogenesis"                                       
           parentTerm                                        
GO:0044283 "small molecule biosynthetic process"             
GO:0008652 "small molecule biosynthetic process"             
GO:0046394 "small molecule biosynthetic process"             
GO:0043436 "small molecule biosynthetic process"             
GO:0016053 "small molecule biosynthetic process"             
GO:0006082 "small molecule biosynthetic process"             
GO:0019752 "small molecule biosynthetic process"             
GO:1901607 "alpha-amino acid biosynthetic process"           
GO:0006520 "alpha-amino acid biosynthetic process"           
GO:1901605 "alpha-amino acid biosynthetic process"           
GO:0009067 "alpha-amino acid biosynthetic process"           
GO:0046434 "organophosphate catabolic process"               
GO:0072524 "pyridine-containing compound metabolic process"  
GO:0006090 "small molecule biosynthetic process"             
GO:0072523 "purine-containing compound catabolic process"    
GO:1901292 "organophosphate catabolic process"               
GO:0006195 "purine-containing compound catabolic process"    
GO:0009066 "alpha-amino acid biosynthetic process"           
GO:0009261 "organophosphate catabolic process"               
GO:0009154 "organophosphate catabolic process"               
GO:0009141 "small molecule biosynthetic process"             
GO:0009134 "small molecule biosynthetic process"             
GO:0009137 "small molecule biosynthetic process"             
GO:0009191 "small molecule biosynthetic process"             
GO:0009181 "small molecule biosynthetic process"             
GO:0046032 "small molecule biosynthetic process"             
GO:0006096 "small molecule biosynthetic process"             
GO:0072526 "pyridine-containing compound metabolic process"  
GO:0009166 "organophosphate catabolic process"               
GO:0019364 "pyridine-containing compound metabolic process"  
GO:0046034 "small molecule biosynthetic process"             
GO:0072521 "purine-containing compound metabolic process"    
GO:0046031 "small molecule biosynthetic process"             
GO:0009150 "organophosphate catabolic process"               
GO:0009205 "small molecule biosynthetic process"             
GO:0009144 "small molecule biosynthetic process"             
GO:0009135 "small molecule biosynthetic process"             
GO:0009179 "small molecule biosynthetic process"             
GO:0009199 "small molecule biosynthetic process"             
GO:0009185 "small molecule biosynthetic process"             
GO:0009117 "small molecule biosynthetic process"             
GO:0006753 "small molecule biosynthetic process"             
GO:0019362 "pyridine-containing compound metabolic process"  
GO:0009132 "small molecule biosynthetic process"             
GO:0006091 "generation of precursor metabolites and energy"  
GO:0006163 "purine-containing compound metabolic process"    
GO:0019637 "organophosphate catabolic process"               
GO:0009259 "organophosphate catabolic process"               
GO:0019693 "organophosphate catabolic process"               
GO:0006553 "alpha-amino acid biosynthetic process"           
GO:0046496 "pyridine-containing compound metabolic process"  
GO:0009073 "small molecule biosynthetic process"             
GO:1901136 "purine-containing compound catabolic process"    
GO:0009064 "alpha-amino acid biosynthetic process"           
GO:0055086 "small molecule biosynthetic process"             
GO:0009082 "alpha-amino acid biosynthetic process"           
GO:0006541 "alpha-amino acid biosynthetic process"           
GO:0019318 "small molecule biosynthetic process"             
GO:0044272 "sulfur compound biosynthetic process"            
GO:0032787 "small molecule biosynthetic process"             
GO:0009309 "amine biosynthetic process"                      
GO:0042401 "amine biosynthetic process"                      
GO:0042430 "indole-containing compound metabolic process"    
GO:0006586 "indole-containing compound metabolic process"    
GO:0006568 "indole-containing compound metabolic process"    
GO:0044270 "purine-containing compound catabolic process"    
GO:0009081 "alpha-amino acid biosynthetic process"           
GO:0006743 "small molecule biosynthetic process"             
GO:1901661 "small molecule biosynthetic process"             
GO:0006744 "small molecule biosynthetic process"             
GO:1901663 "small molecule biosynthetic process"             
GO:0006790 "sulfur compound biosynthetic process"            
GO:0046700 "purine-containing compound catabolic process"    
GO:0006006 "small molecule biosynthetic process"             
GO:0009097 "alpha-amino acid biosynthetic process"           
GO:0034655 "purine-containing compound catabolic process"    
GO:0042592 "homeostatic process"                             
GO:0009084 "alpha-amino acid biosynthetic process"           
GO:0006457 "protein folding"                                 
GO:0006446 "regulation of translational initiation"          
GO:0006549 "alpha-amino acid biosynthetic process"           
GO:0000097 "sulfur compound biosynthetic process"            
GO:0019725 "homeostatic process"                             
GO:1901617 "organic hydroxy compound biosynthetic process"   
GO:1901361 "purine-containing compound catabolic process"    
GO:0009069 "alpha-amino acid biosynthetic process"           
GO:0019439 "purine-containing compound catabolic process"    
GO:0006576 "amine biosynthetic process"                      
GO:0009072 "small molecule biosynthetic process"             
GO:0009070 "alpha-amino acid biosynthetic process"           
GO:0009086 "sulfur compound biosynthetic process"            
GO:0009308 "amine biosynthetic process"                      
GO:0051604 "protein folding"                                 
GO:0006760 "folic acid-containing compound metabolic process"
GO:0006555 "sulfur compound biosynthetic process"            
GO:0006525 "alpha-amino acid biosynthetic process"           
GO:0046653 "folic acid-containing compound metabolic process"
GO:1990542 "mitochondrial transmembrane transport"           
GO:0006573 "alpha-amino acid biosynthetic process"           
GO:0042558 "folic acid-containing compound metabolic process"
GO:0043603 "regulation of translational initiation"          
GO:0006417 "regulation of translational initiation"          
GO:0043604 "regulation of translational initiation"          
GO:0072522 "purine-containing compound metabolic process"    
GO:0000096 "sulfur compound biosynthetic process"            
GO:0005996 "small molecule biosynthetic process"             
GO:1901615 "organic hydroxy compound biosynthetic process"   
GO:0034248 "regulation of translational initiation"          
GO:0006575 "cellular modified amino acid metabolic process"  
GO:0048878 "homeostatic process"                             
GO:0009165 "small molecule biosynthetic process"             
GO:0006839 "mitochondrial transmembrane transport"           
GO:0009152 "purine-containing compound metabolic process"    
GO:1901293 "small molecule biosynthetic process"             
GO:0072525 "pyridine-containing compound metabolic process"  
GO:0016126 "organic hydroxy compound biosynthetic process"   
GO:0042364 "small molecule biosynthetic process"             
GO:0009110 "small molecule biosynthetic process"             
GO:0006164 "purine-containing compound metabolic process"    
GO:0006767 "small molecule biosynthetic process"             
GO:0006766 "small molecule biosynthetic process"             
GO:0062197 "cellular response to chemical stress"            
GO:0046364 "small molecule biosynthetic process"             
GO:0019319 "small molecule biosynthetic process"             
GO:0006094 "small molecule biosynthetic process"             

Number of  Biological process  parent terms:

           alpha-amino acid biosynthetic process                       amine biosynthetic process 
                                              17                                                4 
  cellular modified amino acid metabolic process             cellular response to chemical stress 
                                               1                                                1 
folic acid-containing compound metabolic process   generation of precursor metabolites and energy 
                                               3                                                1 
                             homeostatic process     indole-containing compound metabolic process 
                                               3                                                3 
           mitochondrial transmembrane transport    organic hydroxy compound biosynthetic process 
                                               2                                                3 
               organophosphate catabolic process                                  protein folding 
                                               9                                                2 
    purine-containing compound catabolic process     purine-containing compound metabolic process 
                                               8                                                5 
  pyridine-containing compound metabolic process           regulation of translational initiation 
                                               6                                                5 
             small molecule biosynthetic process             sulfur compound biosynthetic process 
                                              46                                                6 

 Molecular function  parent terms of GO terms are:
           term                                                                    
GO:0044183 "protein folding chaperone"                                             
GO:0016769 "transferase activity, transferring nitrogenous groups"                 
GO:0008483 "transaminase activity"                                                 
GO:0019842 "vitamin binding"                                                       
GO:0016829 "lyase activity"                                                        
GO:0016836 "hydro-lyase activity"                                                  
GO:0016874 "ligase activity"                                                       
GO:0070279 "vitamin B6 binding"                                                    
GO:0030170 "pyridoxal phosphate binding"                                           
GO:0046912 "acyltransferase activity, acyl groups converted into alkyl on transfer"
GO:0016407 "acetyltransferase activity"                                            
GO:0016645 "oxidoreductase activity, acting on the CH-NH group of donors"          
GO:0000287 "magnesium ion binding"                                                 
GO:0020037 "heme binding"                                                          
GO:0016835 "carbon-oxygen lyase activity"                                          
           parentTerm                                                              
GO:0044183 "protein folding chaperone"                                             
GO:0016769 "transferase activity, transferring nitrogenous groups"                 
GO:0008483 "transferase activity, transferring nitrogenous groups"                 
GO:0019842 "vitamin binding"                                                       
GO:0016829 "lyase activity"                                                        
GO:0016836 "lyase activity"                                                        
GO:0016874 "ligase activity"                                                       
GO:0070279 "vitamin binding"                                                       
GO:0030170 "vitamin binding"                                                       
GO:0046912 "acyltransferase activity, acyl groups converted into alkyl on transfer"
GO:0016407 "acyltransferase activity, acyl groups converted into alkyl on transfer"
GO:0016645 "oxidoreductase activity, acting on the CH-NH group of donors"          
GO:0000287 "magnesium ion binding"                                                 
GO:0020037 "heme binding"                                                          
GO:0016835 "lyase activity"                                                        

Number of  Molecular function  parent terms:

acyltransferase activity, acyl groups converted into alkyl on transfer 
                                                                     2 
                                                          heme binding 
                                                                     1 
                                                       ligase activity 
                                                                     1 
                                                        lyase activity 
                                                                     3 
                                                 magnesium ion binding 
                                                                     1 
          oxidoreductase activity, acting on the CH-NH group of donors 
                                                                     1 
                                             protein folding chaperone 
                                                                     1 
                 transferase activity, transferring nitrogenous groups 
                                                                     2 
                                                       vitamin binding 
                                                                     3 

 Cellular component  parent terms of GO terms are:
           term                           parentTerm              
GO:0005739 "mitochondrion"                "mitochondrion"         
GO:0005740 "mitochondrial envelope"       "mitochondrial envelope"
GO:0031966 "mitochondrial membrane"       "mitochondrial envelope"
GO:0031975 "envelope"                     "mitochondrial envelope"
GO:0031967 "organelle envelope"           "mitochondrial envelope"
GO:0005759 "mitochondrial matrix"         "mitochondrion"         
GO:0005743 "mitochondrial inner membrane" "mitochondrial envelope"
GO:0019866 "organelle inner membrane"     "mitochondrial envelope"
GO:0042645 "mitochondrial nucleoid"       "mitochondrial nucleoid"
GO:0009295 "nucleoid"                     "mitochondrial nucleoid"

Number of  Cellular component  parent terms:

mitochondrial envelope mitochondrial nucleoid          mitochondrion 
                     6                      2                      2 

Number of GO terms for which NO parent term was found: 5 

No parent term was found for the following GO terms:
[1] "L-amino acid biosynthetic process"             "proteinogenic amino acid biosynthetic process"
[3] "proteinogenic amino acid metabolic process"    "L-amino acid metabolic process"               
[5] "ATP-dependent protein folding chaperone"      

--------------------------------------------------------------
Number of enriched KEGG pathways: 8
KEGG pathways are:
[1] "Biosynthesis of amino acids - Aspergillus oryzae"                        
[2] "2-Oxocarboxylic acid metabolism - Aspergillus oryzae"                    
[3] "Carbon metabolism - Aspergillus oryzae"                                  
[4] "Glycolysis / Gluconeogenesis - Aspergillus oryzae"                       
[5] "Phenylalanine, tyrosine and tryptophan biosynthesis - Aspergillus oryzae"
[6] "Lysine biosynthesis - Aspergillus oryzae"                                
[7] "Citrate cycle (TCA cycle) - Aspergillus oryzae"                          
[8] "Biosynthesis of cofactors - Aspergillus oryzae"                          

########################################################################################################################

Cluster number 15
Number of genes in cluster 15 is: 399 

Genes in cluster 15 are:
  [1] "AO090001000031" "AO090001000147" "AO090001000174" "AO090001000279" "AO090001000280" "AO090001000281"
  [7] "AO090001000301" "AO090001000406" "AO090001000427" "AO090001000428" "AO090001000430" "AO090001000448"
 [13] "AO090001000458" "AO090001000459" "AO090001000482" "AO090001000543" "AO090001000552" "AO090001000569"
 [19] "AO090001000570" "AO090001000597" "AO090001000615" "AO090001000653" "AO090001000659" "AO090001000667"
 [25] "AO090001000668" "AO090001000749" "AO090003000009" "AO090003000036" "AO090003000096" "AO090003000101"
 [31] "AO090003000132" "AO090003000167" "AO090003000197" "AO090003000253" "AO090003000269" "AO090003000282"
 [37] "AO090003000296" "AO090003000314" "AO090003000450" "AO090003000462" "AO090003000478" "AO090003000485"
 [43] "AO090003000509" "AO090003000552" "AO090003000575" "AO090003000581" "AO090003000611" "AO090003000640"
 [49] "AO090003000641" "AO090003000663" "AO090003000665" "AO090003000776" "AO090003000798" "AO090003000804"
 [55] "AO090003000811" "AO090003000828" "AO090003000846" "AO090003000855" "AO090003000892" "AO090003000904"
 [61] "AO090003000912" "AO090003000924" "AO090003000927" "AO090003000938" "AO090003000995" "AO090003000997"
 [67] "AO090003001023" "AO090003001050" "AO090003001070" "AO090003001155" "AO090003001174" "AO090003001175"
 [73] "AO090003001194" "AO090003001236" "AO090003001253" "AO090003001254" "AO090003001314" "AO090003001339"
 [79] "AO090003001348" "AO090003001357" "AO090003001358" "AO090003001359" "AO090003001360" "AO090005000008"
 [85] "AO090005000104" "AO090005000107" "AO090005000129" "AO090005000160" "AO090005000260" "AO090005000347"
 [91] "AO090005000352" "AO090005000353" "AO090005000354" "AO090005000419" "AO090005000429" "AO090005000432"
 [97] "AO090005000465" "AO090005000543" "AO090005000605" "AO090005000674" "AO090005000690" "AO090005000759"
[103] "AO090005000780" "AO090005000824" "AO090005000831" "AO090005000833" "AO090005000835" "AO090005000878"
[109] "AO090005000896" "AO090005000919" "AO090005001057" "AO090005001071" "AO090005001072" "AO090005001076"
[115] "AO090005001158" "AO090005001185" "AO090005001231" "AO090005001297" "AO090005001304" "AO090005001305"
[121] "AO090005001362" "AO090005001392" "AO090005001438" "AO090005001462" "AO090005001519" "AO090005001591"
[127] "AO090005001611" "AO090009000001" "AO090009000235" "AO090009000242" "AO090009000261" "AO090009000302"
[133] "AO090009000346" "AO090009000363" "AO090009000372" "AO090009000402" "AO090009000422" "AO090009000423"
[139] "AO090009000430" "AO090009000440" "AO090009000506" "AO090009000522" "AO090009000567" "AO090009000619"
[145] "AO090009000640" "AO090009000641" "AO090009000673" "AO090009000681" "AO090009000686" "AO090009000702"
[151] "AO090010000193" "AO090010000227" "AO090010000253" "AO090010000280" "AO090010000474" "AO090010000543"
[157] "AO090010000544" "AO090010t00014" "AO090011000062" "AO090011000116" "AO090011000162" "AO090011000172"
[163] "AO090011000231" "AO090011000289" "AO090011000421" "AO090011000424" "AO090011000468" "AO090011000492"
[169] "AO090011000497" "AO090011000518" "AO090011000599" "AO090011000635" "AO090011000771" "AO090011000788"
[175] "AO090011000829" "AO090011000860" "AO090011000872" "AO090012000186" "AO090012000197" "AO090012000201"
[181] "AO090012000203" "AO090012000270" "AO090012000273" "AO090012000351" "AO090012000410" "AO090012000426"
[187] "AO090012000443" "AO090012000486" "AO090012000488" "AO090012000566" "AO090012000567" "AO090012000574"
[193] "AO090012000583" "AO090012000634" "AO090012000662" "AO090012000678" "AO090012000689" "AO090012000690"
[199] "AO090012000790" "AO090012000791" "AO090012000805" "AO090012000807" "AO090012000855" "AO090012000884"
[205] "AO090012000932" "AO090012000934" "AO090012000940" "AO090012000959" "AO090012000966" "AO090020000020"
[211] "AO090020000055" "AO090020000110" "AO090020000118" "AO090020000128" "AO090020000174" "AO090020000175"
[217] "AO090020000205" "AO090020000342" "AO090020000355" "AO090020000410" "AO090020000418" "AO090020000420"
[223] "AO090020000578" "AO090020000591" "AO090020000601" "AO090020000626" "AO090023000031" "AO090023000105"
[229] "AO090023000107" "AO090023000134" "AO090023000179" "AO090023000223" "AO090023000229" "AO090023000245"
[235] "AO090023000272" "AO090023000315" "AO090023000426" "AO090023000504" "AO090023000510" "AO090023000511"
[241] "AO090023000562" "AO090023000574" "AO090023000609" "AO090023000641" "AO090023000752" "AO090023000785"
[247] "AO090023000812" "AO090023000818" "AO090023000821" "AO090023000825" "AO090023000834" "AO090023000836"
[253] "AO090023000850" "AO090023000851" "AO090023000861" "AO090023000865" "AO090023000897" "AO090023000955"
[259] "AO090023000958" "AO090023000965" "AO090023001001" "AO090026000056" "AO090026000077" "AO090026000130"
[265] "AO090026000136" "AO090026000163" "AO090026000228" "AO090026000256" "AO090026000270" "AO090026000298"
[271] "AO090026000299" "AO090026000345" "AO090026000348" "AO090026000362" "AO090026000422" "AO090026000431"
[277] "AO090026000455" "AO090026000462" "AO090026000495" "AO090026000521" "AO090026000524" "AO090026000535"
[283] "AO090026000545" "AO090026000552" "AO090026000612" "AO090026000636" "AO090026000650" "AO090026000662"
[289] "AO090026000664" "AO090026000676" "AO090026000711" "AO090026000744" "AO090038000076" "AO090038000161"
[295] "AO090038000162" "AO090038000291" "AO090038000305" "AO090038000317" "AO090038000324" "AO090038000325"
[301] "AO090038000341" "AO090038000347" "AO090038000368" "AO090038000383" "AO090038000387" "AO090038000405"
[307] "AO090038000406" "AO090038000413" "AO090038000461" "AO090038000466" "AO090038000563" "AO090038000573"
[313] "AO090038000583" "AO090038000585" "AO090038000597" "AO090038t00003" "AO090102000035" "AO090102000043"
[319] "AO090102000099" "AO090102000114" "AO090102000115" "AO090102000145" "AO090102000149" "AO090102000223"
[325] "AO090102000233" "AO090102000358" "AO090102000393" "AO090102000485" "AO090102000492" "AO090102000512"
[331] "AO090102000518" "AO090102000546" "AO090102000549" "AO090102000594" "AO090102000624" "AO090103000037"
[337] "AO090103000050" "AO090103000052" "AO090103000054" "AO090103000218" "AO090103000244" "AO090103000352"
[343] "AO090103000410" "AO090103000434" "AO090113000085" "AO090113000114" "AO090113000120" "AO090120000079"
[349] "AO090120000101" "AO090120000212" "AO090120000217" "AO090120000283" "AO090120000285" "AO090120000326"
[355] "AO090120000346" "AO090120000348" "AO090120000405" "AO090120000421" "AO090120000422" "AO090120000428"
[361] "AO090120000437" "AO090120000495" "AO090124000039" "AO090124000082" "AO090124000087" "AO090124000091"
[367] "AO090138000018" "AO090166000062" "AO090166000088" "AO090166000107" "AO090206000012" "AO090206000014"
[373] "AO090206000030" "AO090206000050" "AO090308000016" "AO090311000002" "AO090672000008" "AO090672000009"
[379] "AO090701000018" "AO090701000034" "AO090701000084" "AO090701000087" "AO090701000089" "AO090701000118"
[385] "AO090701000122" "AO090701000145" "AO090701000173" "AO090701000183" "AO090701000189" "AO090701000191"
[391] "AO090701000228" "AO090701000532" "AO090701000533" "AO090701000566" "AO090701000621" "AO090701000681"
[397] "AO090701000703" "AO090701000728" "AO090701000764"

--------------------------------------------------------------
Number of enriched GO terms: 136
GO terms are:
  [1] "ncRNA processing"                                                                                                                                   
  [2] "ncRNA metabolic process"                                                                                                                            
  [3] "rRNA metabolic process"                                                                                                                             
  [4] "nucleolus"                                                                                                                                          
  [5] "rRNA processing"                                                                                                                                    
  [6] "ribosome biogenesis"                                                                                                                                
  [7] "ribonucleoprotein complex biogenesis"                                                                                                               
  [8] "RNA processing"                                                                                                                                     
  [9] "nuclear lumen"                                                                                                                                      
 [10] "preribosome"                                                                                                                                        
 [11] "membrane-enclosed lumen"                                                                                                                            
 [12] "organelle lumen"                                                                                                                                    
 [13] "intracellular organelle lumen"                                                                                                                      
 [14] "cellular component biogenesis"                                                                                                                      
 [15] "small-subunit processome"                                                                                                                           
 [16] "ribonucleoprotein complex"                                                                                                                          
 [17] "ribosomal small subunit biogenesis"                                                                                                                 
 [18] "ribosomal large subunit biogenesis"                                                                                                                 
 [19] "preribosome, large subunit precursor"                                                                                                               
 [20] "maturation of SSU-rRNA"                                                                                                                             
 [21] "maturation of 5.8S rRNA"                                                                                                                            
 [22] "maturation of 5.8S rRNA from tricistronic rRNA transcript (SSU-rRNA, 5.8S rRNA, LSU-rRNA)"                                                          
 [23] "maturation of SSU-rRNA from tricistronic rRNA transcript (SSU-rRNA, 5.8S rRNA, LSU-rRNA)"                                                           
 [24] "catalytic activity, acting on RNA"                                                                                                                  
 [25] "maturation of LSU-rRNA"                                                                                                                             
 [26] "RNA binding"                                                                                                                                        
 [27] "maturation of LSU-rRNA from tricistronic rRNA transcript (SSU-rRNA, 5.8S rRNA, LSU-rRNA)"                                                           
 [28] "catalytic activity, acting on a nucleic acid"                                                                                                       
 [29] "90S preribosome"                                                                                                                                    
 [30] "RNA modification"                                                                                                                                   
 [31] "macromolecule methylation"                                                                                                                          
 [32] "nuclear protein-containing complex"                                                                                                                 
 [33] "RNA methylation"                                                                                                                                    
 [34] "endonucleolytic cleavage of tricistronic rRNA transcript (SSU-rRNA, 5.8S rRNA, LSU-rRNA)"                                                           
 [35] "tRNA modification"                                                                                                                                  
 [36] "rRNA 5'-end processing"                                                                                                                             
 [37] "tRNA methylation"                                                                                                                                   
 [38] "RNA 5'-end processing"                                                                                                                              
 [39] "ncRNA 5'-end processing"                                                                                                                            
 [40] "tRNA processing"                                                                                                                                    
 [41] "EC:2.7.7.6"                                                                                                                                         
 [42] "DNA-directed 5'-3' RNA polymerase activity"                                                                                                         
 [43] "EC:3.6.4.13"                                                                                                                                        
 [44] "RNA helicase activity"                                                                                                                              
 [45] "tRNA metabolic process"                                                                                                                             
 [46] "endonucleolytic cleavage in 5'-ETS of tricistronic rRNA transcript (SSU-rRNA, 5.8S rRNA, LSU-rRNA)"                                                 
 [47] "ribosomal large subunit assembly"                                                                                                                   
 [48] "5'-3' RNA polymerase activity"                                                                                                                      
 [49] "RNA polymerase activity"                                                                                                                            
 [50] "endonucleolytic cleavage to generate mature 5'-end of SSU-rRNA from (SSU-rRNA, 5.8S rRNA, LSU-rRNA)"                                                
 [51] "ATP-dependent activity, acting on RNA"                                                                                                              
 [52] "ribosome assembly"                                                                                                                                  
 [53] "endonucleolytic cleavage in ITS1 to separate SSU-rRNA from 5.8S rRNA and LSU-rRNA from tricistronic rRNA transcript (SSU-rRNA, 5.8S rRNA, LSU-rRNA)"
 [54] "protein-RNA complex organization"                                                                                                                   
 [55] "nucleocytoplasmic transport"                                                                                                                        
 [56] "nuclear transport"                                                                                                                                  
 [57] "snoRNA binding"                                                                                                                                     
 [58] "methylation"                                                                                                                                        
 [59] "nuclear envelope"                                                                                                                                   
 [60] "RNA methyltransferase activity"                                                                                                                     
 [61] "protein-RNA complex assembly"                                                                                                                       
 [62] "DNA-directed RNA polymerase complex"                                                                                                                
 [63] "RNA polymerase III complex"                                                                                                                         
 [64] "RNA polymerase complex"                                                                                                                             
 [65] "nuclear pore"                                                                                                                                       
 [66] "S-adenosylmethionine-dependent methyltransferase activity"                                                                                          
 [67] "preribosome, small subunit precursor"                                                                                                               
 [68] "mRNA transport"                                                                                                                                     
 [69] "nuclear export"                                                                                                                                     
 [70] "helicase activity"                                                                                                                                  
 [71] "non-membrane-bounded organelle assembly"                                                                                                            
 [72] "nucleic acid transport"                                                                                                                             
 [73] "RNA transport"                                                                                                                                      
 [74] "establishment of RNA localization"                                                                                                                  
 [75] "transferase complex, transferring phosphorus-containing groups"                                                                                     
 [76] "methyltransferase activity"                                                                                                                         
 [77] "RNA localization"                                                                                                                                   
 [78] "catalytic complex"                                                                                                                                  
 [79] "transferase complex"                                                                                                                                
 [80] "nucleobase-containing compound transport"                                                                                                           
 [81] "transferase activity, transferring one-carbon groups"                                                                                               
 [82] "exoribonuclease complex"                                                                                                                            
 [83] "organelle assembly"                                                                                                                                 
 [84] "rRNA binding"                                                                                                                                       
 [85] "nucleotidyltransferase activity"                                                                                                                    
 [86] "structural constituent of nuclear pore"                                                                                                             
 [87] "ribosomal subunit export from nucleus"                                                                                                              
 [88] "ribosome localization"                                                                                                                              
 [89] "nuclear DNA-directed RNA polymerase complex"                                                                                                        
 [90] "methyltransferase complex"                                                                                                                          
 [91] "ribonucleoprotein complex binding"                                                                                                                  
 [92] "macromolecule modification"                                                                                                                         
 [93] "mRNA export from nucleus"                                                                                                                           
 [94] "exosome (RNase complex)"                                                                                                                            
 [95] "tRNA methyltransferase activity"                                                                                                                    
 [96] "intracellular transport"                                                                                                                            
 [97] "DNA-templated transcription termination"                                                                                                            
 [98] "transcription by RNA polymerase III"                                                                                                                
 [99] "RNA export from nucleus"                                                                                                                            
[100] "endomembrane system"                                                                                                                                
[101] "protein-containing complex localization"                                                                                                            
[102] "establishment of localization in cell"                                                                                                              
[103] "transcription initiation at RNA polymerase III promoter"                                                                                            
[104] "pyrophosphatase activity"                                                                                                                           
[105] "EC:3.6.1.15"                                                                                                                                        
[106] "ribonucleoside triphosphate phosphatase activity"                                                                                                   
[107] "hydrolase activity, acting on acid anhydrides, in phosphorus-containing anhydrides"                                                                 
[108] "hydrolase activity, acting on acid anhydrides"                                                                                                      
[109] "ATP hydrolysis activity"                                                                                                                            
[110] "rRNA modification"                                                                                                                                  
[111] "ATP-dependent activity"                                                                                                                             
[112] "catalytic activity, acting on a rRNA"                                                                                                               
[113] "transcription by RNA polymerase I"                                                                                                                  
[114] "nuclear membrane"                                                                                                                                   
[115] "establishment of organelle localization"                                                                                                            
[116] "organelle envelope"                                                                                                                                 
[117] "envelope"                                                                                                                                           
[118] "GO:0030529"                                                                                                                                         
[119] "protein-containing complex organization"                                                                                                            
[120] "protein-containing complex assembly"                                                                                                                
[121] "steroid biosynthetic process"                                                                                                                       
[122] "DNA replication"                                                                                                                                    
[123] "intracellular protein-containing complex"                                                                                                           
[124] "EC:2.1.1"                                                                                                                                           
[125] "protein-containing complex binding"                                                                                                                 
[126] "rRNA methylation"                                                                                                                                   
[127] "DNA-templated transcription initiation"                                                                                                             
[128] "sterol biosynthetic process"                                                                                                                        
[129] "organelle organization"                                                                                                                             
[130] "nucleoplasm"                                                                                                                                        
[131] "ncRNA transcription"                                                                                                                                
[132] "ribosome binding"                                                                                                                                   
[133] "steroid metabolic process"                                                                                                                          
[134] "cellular localization"                                                                                                                              
[135] "sterol metabolic process"                                                                                                                           
[136] "identical protein binding"                                                                                                                          

Parent terms retrieved using org.Sc.sgd.db (S. cerevisiae)

 Biological process  parent terms of GO terms are:
           term                                                                                                                                                 
GO:0034470 "ncRNA processing"                                                                                                                                   
GO:0034660 "ncRNA metabolic process"                                                                                                                            
GO:0016072 "rRNA metabolic process"                                                                                                                             
GO:0006364 "rRNA processing"                                                                                                                                    
GO:0042254 "ribosome biogenesis"                                                                                                                                
GO:0022613 "ribonucleoprotein complex biogenesis"                                                                                                               
GO:0006396 "RNA processing"                                                                                                                                     
GO:0044085 "cellular component biogenesis"                                                                                                                      
GO:0042274 "ribosomal small subunit biogenesis"                                                                                                                 
GO:0042273 "ribosomal large subunit biogenesis"                                                                                                                 
GO:0030490 "maturation of SSU-rRNA"                                                                                                                             
GO:0000466 "maturation of 5.8S rRNA from tricistronic rRNA transcript (SSU-rRNA, 5.8S rRNA, LSU-rRNA)"                                                          
GO:0000460 "maturation of 5.8S rRNA"                                                                                                                            
GO:0000462 "maturation of SSU-rRNA from tricistronic rRNA transcript (SSU-rRNA, 5.8S rRNA, LSU-rRNA)"                                                           
GO:0000470 "maturation of LSU-rRNA"                                                                                                                             
GO:0000463 "maturation of LSU-rRNA from tricistronic rRNA transcript (SSU-rRNA, 5.8S rRNA, LSU-rRNA)"                                                           
GO:0009451 "RNA modification"                                                                                                                                   
GO:0043414 "macromolecule methylation"                                                                                                                          
GO:0001510 "RNA methylation"                                                                                                                                    
GO:0000479 "endonucleolytic cleavage of tricistronic rRNA transcript (SSU-rRNA, 5.8S rRNA, LSU-rRNA)"                                                           
GO:0006400 "tRNA modification"                                                                                                                                  
GO:0030488 "tRNA methylation"                                                                                                                                   
GO:0000967 "rRNA 5'-end processing"                                                                                                                             
GO:0000966 "RNA 5'-end processing"                                                                                                                              
GO:0034471 "ncRNA 5'-end processing"                                                                                                                            
GO:0008033 "tRNA processing"                                                                                                                                    
GO:0006399 "tRNA metabolic process"                                                                                                                             
GO:0000480 "endonucleolytic cleavage in 5'-ETS of tricistronic rRNA transcript (SSU-rRNA, 5.8S rRNA, LSU-rRNA)"                                                 
GO:0000027 "ribosomal large subunit assembly"                                                                                                                   
GO:0000472 "endonucleolytic cleavage to generate mature 5'-end of SSU-rRNA from (SSU-rRNA, 5.8S rRNA, LSU-rRNA)"                                                
GO:0042255 "ribosome assembly"                                                                                                                                  
GO:0000447 "endonucleolytic cleavage in ITS1 to separate SSU-rRNA from 5.8S rRNA and LSU-rRNA from tricistronic rRNA transcript (SSU-rRNA, 5.8S rRNA, LSU-rRNA)"
GO:0071826 "protein-RNA complex organization"                                                                                                                   
GO:0051169 "nuclear transport"                                                                                                                                  
GO:0006913 "nucleocytoplasmic transport"                                                                                                                        
GO:0032259 "methylation"                                                                                                                                        
GO:0022618 "protein-RNA complex assembly"                                                                                                                       
GO:0051028 "mRNA transport"                                                                                                                                     
GO:0051168 "nuclear export"                                                                                                                                     
GO:0050658 "RNA transport"                                                                                                                                      
GO:0050657 "nucleic acid transport"                                                                                                                             
GO:0051236 "establishment of RNA localization"                                                                                                                  
GO:0006403 "RNA localization"                                                                                                                                   
GO:0015931 "nucleobase-containing compound transport"                                                                                                           
GO:0070925 "organelle assembly"                                                                                                                                 
GO:0033750 "ribosome localization"                                                                                                                              
GO:0000054 "ribosomal subunit export from nucleus"                                                                                                              
GO:0043412 "macromolecule modification"                                                                                                                         
GO:0006406 "mRNA export from nucleus"                                                                                                                           
GO:0046907 "intracellular transport"                                                                                                                            
GO:0006353 "DNA-templated transcription termination"                                                                                                            
GO:0006383 "transcription by RNA polymerase III"                                                                                                                
GO:0006405 "RNA export from nucleus"                                                                                                                            
GO:0031503 "protein-containing complex localization"                                                                                                            
GO:0051649 "establishment of localization in cell"                                                                                                              
GO:0006384 "transcription initiation at RNA polymerase III promoter"                                                                                            
GO:0000154 "rRNA modification"                                                                                                                                  
GO:0006360 "transcription by RNA polymerase I"                                                                                                                  
GO:0051656 "establishment of organelle localization"                                                                                                            
GO:0043933 "protein-containing complex organization"                                                                                                            
GO:0065003 "protein-containing complex assembly"                                                                                                                
GO:0006694 "steroid biosynthetic process"                                                                                                                       
GO:0006260 "DNA replication"                                                                                                                                    
GO:0031167 "rRNA methylation"                                                                                                                                   
GO:0006352 "DNA-templated transcription initiation"                                                                                                             
GO:0016126 "sterol biosynthetic process"                                                                                                                        
GO:0006996 "organelle organization"                                                                                                                             
GO:0098781 "ncRNA transcription"                                                                                                                                
GO:0008202 "steroid metabolic process"                                                                                                                          
GO:0051641 "cellular localization"                                                                                                                              
GO:0016125 "sterol metabolic process"                                                                                                                           
           parentTerm                               
GO:0034470 "ncRNA processing"                       
GO:0034660 "ncRNA processing"                       
GO:0016072 "ncRNA processing"                       
GO:0006364 "ncRNA processing"                       
GO:0042254 "ribosome biogenesis"                    
GO:0022613 "ribosome biogenesis"                    
GO:0006396 "RNA processing"                         
GO:0044085 "ribosome biogenesis"                    
GO:0042274 "ribosome biogenesis"                    
GO:0042273 "ribosome biogenesis"                    
GO:0030490 "ribosome biogenesis"                    
GO:0000466 "ribosome biogenesis"                    
GO:0000460 "ribosome biogenesis"                    
GO:0000462 "ribosome biogenesis"                    
GO:0000470 "ribosome biogenesis"                    
GO:0000463 "ribosome biogenesis"                    
GO:0009451 "RNA modification"                       
GO:0043414 "macromolecule methylation"              
GO:0001510 "macromolecule methylation"              
GO:0000479 "ribosome biogenesis"                    
GO:0006400 "ncRNA processing"                       
GO:0030488 "macromolecule methylation"              
GO:0000967 "RNA processing"                         
GO:0000966 "RNA processing"                         
GO:0034471 "RNA processing"                         
GO:0008033 "ncRNA processing"                       
GO:0006399 "ncRNA processing"                       
GO:0000480 "ribosome biogenesis"                    
GO:0000027 "ribosomal large subunit assembly"       
GO:0000472 "RNA processing"                         
GO:0042255 "ribosomal large subunit assembly"       
GO:0000447 "ribosome biogenesis"                    
GO:0071826 "protein-RNA complex organization"       
GO:0051169 "nuclear transport"                      
GO:0006913 "nuclear transport"                      
GO:0032259 "macromolecule methylation"              
GO:0022618 "protein-RNA complex organization"       
GO:0051028 "nuclear transport"                      
GO:0051168 "nuclear transport"                      
GO:0050658 "nuclear transport"                      
GO:0050657 "nuclear transport"                      
GO:0051236 "establishment of RNA localization"      
GO:0006403 "establishment of RNA localization"      
GO:0015931 "nuclear transport"                      
GO:0070925 "ribosomal large subunit assembly"       
GO:0033750 "ribosome localization"                  
GO:0000054 "ribosome localization"                  
GO:0043412 "RNA modification"                       
GO:0006406 "establishment of RNA localization"      
GO:0046907 "nuclear transport"                      
GO:0006353 "DNA-templated transcription termination"
GO:0006383 "DNA-templated transcription termination"
GO:0006405 "establishment of RNA localization"      
GO:0031503 "protein-containing complex localization"
GO:0051649 "nuclear transport"                      
GO:0006384 "DNA-templated transcription termination"
GO:0000154 "RNA modification"                       
GO:0006360 "DNA-templated transcription termination"
GO:0051656 "ribosome localization"                  
GO:0043933 "protein-RNA complex organization"       
GO:0065003 "protein-RNA complex organization"       
GO:0006694 "steroid biosynthetic process"           
GO:0006260 "DNA replication"                        
GO:0031167 "RNA modification"                       
GO:0006352 "DNA-templated transcription termination"
GO:0016126 "steroid biosynthetic process"           
GO:0006996 "ribosomal large subunit assembly"       
GO:0098781 "ncRNA processing"                       
GO:0008202 "steroid biosynthetic process"           
GO:0051641 "nuclear transport"                      
GO:0016125 "steroid biosynthetic process"           

Number of  Biological process  parent terms:

DNA-templated transcription termination                         DNA replication 
                                      5                                       1 
      establishment of RNA localization               macromolecule methylation 
                                      4                                       4 
                       ncRNA processing                       nuclear transport 
                                      8                                      10 
protein-containing complex localization        protein-RNA complex organization 
                                      1                                       4 
       ribosomal large subunit assembly                     ribosome biogenesis 
                                      4                                      14 
                  ribosome localization                        RNA modification 
                                      3                                       4 
                         RNA processing            steroid biosynthetic process 
                                      5                                       4 

 Molecular function  parent terms of GO terms are:
           term                                                                                
GO:0140098 "catalytic activity, acting on RNA"                                                 
GO:0003723 "RNA binding"                                                                       
GO:0003899 "DNA-directed 5'-3' RNA polymerase activity"                                        
GO:0003724 "RNA helicase activity"                                                             
GO:0097747 "RNA polymerase activity"                                                           
GO:0034062 "5'-3' RNA polymerase activity"                                                     
GO:0008186 "ATP-dependent activity, acting on RNA"                                             
GO:0030515 "snoRNA binding"                                                                    
GO:0008173 "RNA methyltransferase activity"                                                    
GO:0008757 "S-adenosylmethionine-dependent methyltransferase activity"                         
GO:0004386 "helicase activity"                                                                 
GO:0008168 "methyltransferase activity"                                                        
GO:0016741 "transferase activity, transferring one-carbon groups"                              
GO:0019843 "rRNA binding"                                                                      
GO:0016779 "nucleotidyltransferase activity"                                                   
GO:0017056 "structural constituent of nuclear pore"                                            
GO:0043021 "ribonucleoprotein complex binding"                                                 
GO:0008175 "tRNA methyltransferase activity"                                                   
GO:0016462 "pyrophosphatase activity"                                                          
GO:0017111 "ribonucleoside triphosphate phosphatase activity"                                  
GO:0016818 "hydrolase activity, acting on acid anhydrides, in phosphorus-containing anhydrides"
GO:0016817 "hydrolase activity, acting on acid anhydrides"                                     
GO:0016887 "ATP hydrolysis activity"                                                           
GO:0140102 "catalytic activity, acting on a rRNA"                                              
GO:0044877 "protein-containing complex binding"                                                
GO:0043022 "ribosome binding"                                                                  
GO:0042802 "identical protein binding"                                                         
           parentTerm                                  
GO:0140098 "catalytic activity, acting on RNA"         
GO:0003723 "RNA binding"                               
GO:0003899 "DNA-directed 5'-3' RNA polymerase activity"
GO:0003724 "RNA helicase activity"                     
GO:0097747 "DNA-directed 5'-3' RNA polymerase activity"
GO:0034062 "DNA-directed 5'-3' RNA polymerase activity"
GO:0008186 "RNA helicase activity"                     
GO:0030515 "RNA binding"                               
GO:0008173 "RNA methyltransferase activity"            
GO:0008757 "RNA methyltransferase activity"            
GO:0004386 "helicase activity"                         
GO:0008168 "RNA methyltransferase activity"            
GO:0016741 "RNA methyltransferase activity"            
GO:0019843 "RNA binding"                               
GO:0016779 "DNA-directed 5'-3' RNA polymerase activity"
GO:0017056 "structural constituent of nuclear pore"    
GO:0043021 "ribonucleoprotein complex binding"         
GO:0008175 "RNA methyltransferase activity"            
GO:0016462 "pyrophosphatase activity"                  
GO:0017111 "pyrophosphatase activity"                  
GO:0016818 "pyrophosphatase activity"                  
GO:0016817 "pyrophosphatase activity"                  
GO:0016887 "pyrophosphatase activity"                  
GO:0140102 "catalytic activity, acting on RNA"         
GO:0044877 "ribonucleoprotein complex binding"         
GO:0043022 "ribonucleoprotein complex binding"         
GO:0042802 "identical protein binding"                 

Number of  Molecular function  parent terms:

         catalytic activity, acting on RNA DNA-directed 5'-3' RNA polymerase activity 
                                         2                                          4 
                         helicase activity                  identical protein binding 
                                         1                                          1 
                  pyrophosphatase activity          ribonucleoprotein complex binding 
                                         5                                          3 
                               RNA binding                      RNA helicase activity 
                                         3                                          2 
            RNA methyltransferase activity     structural constituent of nuclear pore 
                                         5                                          1 

 Cellular component  parent terms of GO terms are:
           term                                                            
GO:0005730 "nucleolus"                                                     
GO:0031981 "nuclear lumen"                                                 
GO:0030684 "preribosome"                                                   
GO:0070013 "intracellular organelle lumen"                                 
GO:0043233 "organelle lumen"                                               
GO:0031974 "membrane-enclosed lumen"                                       
GO:0032040 "small-subunit processome"                                      
GO:1990904 "ribonucleoprotein complex"                                     
GO:0030687 "preribosome, large subunit precursor"                          
GO:0030686 "90S preribosome"                                               
GO:0140513 "nuclear protein-containing complex"                            
GO:0005635 "nuclear envelope"                                              
GO:0000428 "DNA-directed RNA polymerase complex"                           
GO:0005666 "RNA polymerase III complex"                                    
GO:0030880 "RNA polymerase complex"                                        
GO:0005643 "nuclear pore"                                                  
GO:0030688 "preribosome, small subunit precursor"                          
GO:0061695 "transferase complex, transferring phosphorus-containing groups"
GO:1902494 "catalytic complex"                                             
GO:1990234 "transferase complex"                                           
GO:1905354 "exoribonuclease complex"                                       
GO:0055029 "nuclear DNA-directed RNA polymerase complex"                   
GO:0034708 "methyltransferase complex"                                     
GO:0000178 "exosome (RNase complex)"                                       
GO:0012505 "endomembrane system"                                           
GO:0031965 "nuclear membrane"                                              
GO:0031975 "envelope"                                                      
GO:0031967 "organelle envelope"                                            
GO:0140535 "intracellular protein-containing complex"                      
GO:0005654 "nucleoplasm"                                                   
           parentTerm                           
GO:0005730 "nucleolus"                          
GO:0031981 "nucleolus"                          
GO:0030684 "preribosome"                        
GO:0070013 "nucleolus"                          
GO:0043233 "nucleolus"                          
GO:0031974 "nucleolus"                          
GO:0032040 "preribosome"                        
GO:1990904 "preribosome"                        
GO:0030687 "preribosome"                        
GO:0030686 "preribosome"                        
GO:0140513 "nuclear protein-containing complex" 
GO:0005635 "nuclear envelope"                   
GO:0000428 "DNA-directed RNA polymerase complex"
GO:0005666 "DNA-directed RNA polymerase complex"
GO:0030880 "DNA-directed RNA polymerase complex"
GO:0005643 "nuclear envelope"                   
GO:0030688 "preribosome"                        
GO:0061695 "DNA-directed RNA polymerase complex"
GO:1902494 "DNA-directed RNA polymerase complex"
GO:1990234 "DNA-directed RNA polymerase complex"
GO:1905354 "DNA-directed RNA polymerase complex"
GO:0055029 "DNA-directed RNA polymerase complex"
GO:0034708 "DNA-directed RNA polymerase complex"
GO:0000178 "DNA-directed RNA polymerase complex"
GO:0012505 "endomembrane system"                
GO:0031965 "nuclear envelope"                   
GO:0031975 "nuclear envelope"                   
GO:0031967 "nuclear envelope"                   
GO:0140535 "nuclear protein-containing complex" 
GO:0005654 "nucleolus"                          

Number of  Cellular component  parent terms:

DNA-directed RNA polymerase complex                 endomembrane system                    nuclear envelope 
                                 10                                   1                                   5 
 nuclear protein-containing complex                           nucleolus                         preribosome 
                                  2                                   6                                   6 

Number of GO terms for which NO parent term was found: 8 

No parent term was found for the following GO terms:
[1] "catalytic activity, acting on a nucleic acid" "EC:2.7.7.6"                                  
[3] "EC:3.6.4.13"                                  "non-membrane-bounded organelle assembly"     
[5] "EC:3.6.1.15"                                  "ATP-dependent activity"                      
[7] "GO:0030529"                                   "EC:2.1.1"                                    

--------------------------------------------------------------
Number of enriched KEGG pathways: 4
KEGG pathways are:
[1] "Ribosome biogenesis in eukaryotes - Aspergillus oryzae"
[2] "RNA polymerase - Aspergillus oryzae"                   
[3] "Nucleocytoplasmic transport - Aspergillus oryzae"      
[4] "DNA replication - Aspergillus oryzae"                  

########################################################################################################################

Cluster number 16
Number of genes in cluster 16 is: 456 

Genes in cluster 16 are:
  [1] "AO090001000030" "AO090001000169" "AO090001000196" "AO090001000218" "AO090001000232" "AO090001000240"
  [7] "AO090001000300" "AO090001000312" "AO090001000327" "AO090001000330" "AO090001000413" "AO090001000418"
 [13] "AO090001000454" "AO090001000455" "AO090001000484" "AO090001000485" "AO090001000498" "AO090001000519"
 [19] "AO090001000520" "AO090001000524" "AO090001000553" "AO090001000559" "AO090001000571" "AO090001000583"
 [25] "AO090001000617" "AO090001000660" "AO090001000666" "AO090001000680" "AO090001000705" "AO090001000712"
 [31] "AO090001t00009" "AO090003000014" "AO090003000081" "AO090003000106" "AO090003000176" "AO090003000186"
 [37] "AO090003000198" "AO090003000215" "AO090003000257" "AO090003000270" "AO090003000294" "AO090003000315"
 [43] "AO090003000329" "AO090003000361" "AO090003000367" "AO090003000383" "AO090003000400" "AO090003000418"
 [49] "AO090003000422" "AO090003000431" "AO090003000466" "AO090003000513" "AO090003000514" "AO090003000547"
 [55] "AO090003000570" "AO090003000571" "AO090003000608" "AO090003000618" "AO090003000634" "AO090003000636"
 [61] "AO090003000645" "AO090003000679" "AO090003000688" "AO090003000689" "AO090003000690" "AO090003000750"
 [67] "AO090003000805" "AO090003000814" "AO090003000816" "AO090003000872" "AO090003000895" "AO090003000917"
 [73] "AO090003000947" "AO090003000979" "AO090003000993" "AO090003001010" "AO090003001024" "AO090003001065"
 [79] "AO090003001082" "AO090003001103" "AO090003001104" "AO090003001106" "AO090003001115" "AO090003001132"
 [85] "AO090003001133" "AO090003001150" "AO090003001234" "AO090003001255" "AO090003001350" "AO090003001393"
 [91] "AO090003001402" "AO090003001500" "AO090005000074" "AO090005000086" "AO090005000141" "AO090005000265"
 [97] "AO090005000269" "AO090005000274" "AO090005000276" "AO090005000305" "AO090005000315" "AO090005000372"
[103] "AO090005000408" "AO090005000409" "AO090005000411" "AO090005000428" "AO090005000445" "AO090005000531"
[109] "AO090005000572" "AO090005000582" "AO090005000616" "AO090005000648" "AO090005000667" "AO090005000668"
[115] "AO090005000691" "AO090005000697" "AO090005000719" "AO090005000737" "AO090005000761" "AO090005000840"
[121] "AO090005000886" "AO090005000888" "AO090005000892" "AO090005000967" "AO090005000996" "AO090005001009"
[127] "AO090005001018" "AO090005001021" "AO090005001059" "AO090005001077" "AO090005001116" "AO090005001122"
[133] "AO090005001124" "AO090005001132" "AO090005001148" "AO090005001150" "AO090005001220" "AO090005001224"
[139] "AO090005001225" "AO090005001258" "AO090005001275" "AO090005001291" "AO090005001311" "AO090005001354"
[145] "AO090005001391" "AO090005001406" "AO090005001412" "AO090005001434" "AO090005001441" "AO090005001460"
[151] "AO090005001461" "AO090005001467" "AO090005001471" "AO090005001509" "AO090005001561" "AO090005001567"
[157] "AO090005001568" "AO090005001579" "AO090005001587" "AO090005001590" "AO090005001594" "AO090005001601"
[163] "AO090005001627" "AO090005001631" "AO090009000138" "AO090009000202" "AO090009000232" "AO090009000255"
[169] "AO090009000264" "AO090009000333" "AO090009000362" "AO090009000377" "AO090009000395" "AO090009000405"
[175] "AO090009000412" "AO090009000485" "AO090009000519" "AO090009000594" "AO090009000609" "AO090009000629"
[181] "AO090009000643" "AO090009000678" "AO090009000679" "AO090009000691" "AO090009000698" "AO090009000705"
[187] "AO090009000711" "AO090009000715" "AO090010000223" "AO090010000224" "AO090010000290" "AO090010000292"
[193] "AO090010000333" "AO090010000344" "AO090010000346" "AO090010000351" "AO090010000441" "AO090010000475"
[199] "AO090010000481" "AO090010000714" "AO090011000049" "AO090011000109" "AO090011000152" "AO090011000186"
[205] "AO090011000267" "AO090011000292" "AO090011000338" "AO090011000340" "AO090011000367" "AO090011000450"
[211] "AO090011000490" "AO090011000499" "AO090011000513" "AO090011000577" "AO090011000578" "AO090011000590"
[217] "AO090011000596" "AO090011000626" "AO090011000630" "AO090011000648" "AO090011000666" "AO090011000719"
[223] "AO090011000751" "AO090011000775" "AO090011000777" "AO090011000782" "AO090011000791" "AO090011000812"
[229] "AO090011000862" "AO090011000868" "AO090011000901" "AO090011000952" "AO090011000954" "AO090012000071"
[235] "AO090012000271" "AO090012000334" "AO090012000396" "AO090012000402" "AO090012000422" "AO090012000433"
[241] "AO090012000434" "AO090012000436" "AO090012000444" "AO090012000475" "AO090012000502" "AO090012000528"
[247] "AO090012000556" "AO090012000613" "AO090012000636" "AO090012000641" "AO090012000647" "AO090012000651"
[253] "AO090012000653" "AO090012000661" "AO090012000783" "AO090012000796" "AO090012000798" "AO090012000801"
[259] "AO090012000814" "AO090012000915" "AO090012000929" "AO090012000931" "AO090012000938" "AO090012000948"
[265] "AO090012000996" "AO090012001004" "AO090012001015" "AO090020000013" "AO090020000032" "AO090020000053"
[271] "AO090020000297" "AO090020000298" "AO090020000299" "AO090020000313" "AO090020000347" "AO090020000349"
[277] "AO090020000411" "AO090020000468" "AO090020000491" "AO090020000539" "AO090020000575" "AO090020000583"
[283] "AO090020000599" "AO090020000604" "AO090020000665" "AO090020000686" "AO090023000025" "AO090023000058"
[289] "AO090023000078" "AO090023000108" "AO090023000116" "AO090023000123" "AO090023000127" "AO090023000307"
[295] "AO090023000395" "AO090023000483" "AO090023000509" "AO090023000632" "AO090023000640" "AO090023000649"
[301] "AO090023000702" "AO090023000728" "AO090023000756" "AO090023000758" "AO090023000771" "AO090023000798"
[307] "AO090023000806" "AO090023000809" "AO090023000830" "AO090023000837" "AO090023000841" "AO090023000843"
[313] "AO090023000844" "AO090023000854" "AO090023000856" "AO090023000859" "AO090023001008" "AO090026000135"
[319] "AO090026000138" "AO090026000140" "AO090026000141" "AO090026000229" "AO090026000260" "AO090026000264"
[325] "AO090026000269" "AO090026000346" "AO090026000428" "AO090026000458" "AO090026000503" "AO090026000510"
[331] "AO090026000542" "AO090026000543" "AO090026000599" "AO090026000606" "AO090026000616" "AO090026000656"
[337] "AO090026000663" "AO090026000677" "AO090026000700" "AO090026000732" "AO090026000766" "AO090026000794"
[343] "AO090026000811" "AO090026000815" "AO090026000816" "AO090038000066" "AO090038000067" "AO090038000110"
[349] "AO090038000134" "AO090038000249" "AO090038000254" "AO090038000284" "AO090038000285" "AO090038000287"
[355] "AO090038000295" "AO090038000308" "AO090038000357" "AO090038000382" "AO090038000399" "AO090038000435"
[361] "AO090038000451" "AO090038000455" "AO090038000592" "AO090038000596" "AO090038000606" "AO090102000117"
[367] "AO090102000121" "AO090102000150" "AO090102000153" "AO090102000181" "AO090102000222" "AO090102000226"
[373] "AO090102000227" "AO090102000276" "AO090102000291" "AO090102000317" "AO090102000335" "AO090102000353"
[379] "AO090102000377" "AO090102000378" "AO090102000476" "AO090102000477" "AO090102000488" "AO090102000502"
[385] "AO090102000556" "AO090102000558" "AO090102000567" "AO090102000573" "AO090102000577" "AO090102000595"
[391] "AO090102000606" "AO090102000625" "AO090102000645" "AO090103000007" "AO090103000065" "AO090103000216"
[397] "AO090103000331" "AO090103000340" "AO090103000348" "AO090103000384" "AO090103000479" "AO090113000004"
[403] "AO090113000153" "AO090113000154" "AO090120000080" "AO090120000110" "AO090120000131" "AO090120000132"
[409] "AO090120000169" "AO090120000224" "AO090120000249" "AO090120000261" "AO090120000291" "AO090120000333"
[415] "AO090120000339" "AO090120000344" "AO090120000410" "AO090120000411" "AO090120000412" "AO090120000413"
[421] "AO090120000497" "AO090120000500" "AO090124000075" "AO090138000033" "AO090166000077" "AO090206000001"
[427] "AO090206000027" "AO090206000037" "AO090206000047" "AO090206000110" "AO090672000005" "AO090701000014"
[433] "AO090701000022" "AO090701000026" "AO090701000047" "AO090701000066" "AO090701000067" "AO090701000070"
[439] "AO090701000082" "AO090701000090" "AO090701000096" "AO090701000167" "AO090701000221" "AO090701000222"
[445] "AO090701000255" "AO090701000265" "AO090701000282" "AO090701000359" "AO090701000412" "AO090701000543"
[451] "AO090701000684" "AO090701000685" "AO090701000686" "AO090701000730" "AO090701000761" "AO090701000811"

--------------------------------------------------------------
Number of enriched GO terms: 215
GO terms are:
  [1] "translation"                                                                                                                                        
  [2] "peptide biosynthetic process"                                                                                                                       
  [3] "peptide metabolic process"                                                                                                                          
  [4] "amide biosynthetic process"                                                                                                                         
  [5] "ribosome"                                                                                                                                           
  [6] "structural constituent of ribosome"                                                                                                                 
  [7] "ribonucleoprotein complex"                                                                                                                          
  [8] "amide metabolic process"                                                                                                                            
  [9] "structural molecule activity"                                                                                                                       
 [10] "ribonucleoprotein complex biogenesis"                                                                                                               
 [11] "RNA binding"                                                                                                                                        
 [12] "ribosomal subunit"                                                                                                                                  
 [13] "ribosome biogenesis"                                                                                                                                
 [14] "cellular component biogenesis"                                                                                                                      
 [15] "cytosolic ribosome"                                                                                                                                 
 [16] "RNA processing"                                                                                                                                     
 [17] "large ribosomal subunit"                                                                                                                            
 [18] "rRNA processing"                                                                                                                                    
 [19] "cytoplasmic translation"                                                                                                                            
 [20] "cytosol"                                                                                                                                            
 [21] "rRNA metabolic process"                                                                                                                             
 [22] "mitochondrion"                                                                                                                                      
 [23] "ncRNA metabolic process"                                                                                                                            
 [24] "ncRNA processing"                                                                                                                                   
 [25] "small ribosomal subunit"                                                                                                                            
 [26] "translation regulator activity"                                                                                                                     
 [27] "translation factor activity, RNA binding"                                                                                                           
 [28] "translation regulator activity, nucleic acid binding"                                                                                               
 [29] "cytosolic small ribosomal subunit"                                                                                                                  
 [30] "protein-RNA complex assembly"                                                                                                                       
 [31] "eukaryotic translation initiation factor 3 complex"                                                                                                 
 [32] "protein-RNA complex organization"                                                                                                                   
 [33] "eukaryotic 48S preinitiation complex"                                                                                                               
 [34] "cytoplasmic translational initiation"                                                                                                               
 [35] "nucleolus"                                                                                                                                          
 [36] "translation preinitiation complex"                                                                                                                  
 [37] "organelle inner membrane"                                                                                                                           
 [38] "formation of cytoplasmic translation initiation complex"                                                                                            
 [39] "membrane-enclosed lumen"                                                                                                                            
 [40] "organelle lumen"                                                                                                                                    
 [41] "intracellular organelle lumen"                                                                                                                      
 [42] "nucleotide biosynthetic process"                                                                                                                    
 [43] "electron transport chain"                                                                                                                           
 [44] "mitochondrial inner membrane"                                                                                                                       
 [45] "organelle envelope"                                                                                                                                 
 [46] "envelope"                                                                                                                                           
 [47] "nucleoside phosphate biosynthetic process"                                                                                                          
 [48] "mitochondrial envelope"                                                                                                                             
 [49] "mitochondrial membrane"                                                                                                                             
 [50] "eukaryotic 43S preinitiation complex"                                                                                                               
 [51] "translation initiation factor activity"                                                                                                             
 [52] "translational initiation"                                                                                                                           
 [53] "ribose phosphate biosynthetic process"                                                                                                              
 [54] "mitochondrial protein-containing complex"                                                                                                           
 [55] "nucleoside monophosphate metabolic process"                                                                                                         
 [56] "translational elongation"                                                                                                                           
 [57] "respiratory electron transport chain"                                                                                                               
 [58] "ribonucleoside monophosphate metabolic process"                                                                                                     
 [59] "cytosolic large ribosomal subunit"                                                                                                                  
 [60] "ribonucleotide biosynthetic process"                                                                                                                
 [61] "ribosomal small subunit biogenesis"                                                                                                                 
 [62] "ribonucleoside monophosphate biosynthetic process"                                                                                                  
 [63] "oxidoreduction-driven active transmembrane transporter activity"                                                                                    
 [64] "ATP synthesis coupled electron transport"                                                                                                           
 [65] "nucleoside monophosphate biosynthetic process"                                                                                                      
 [66] "maturation of SSU-rRNA from tricistronic rRNA transcript (SSU-rRNA, 5.8S rRNA, LSU-rRNA)"                                                           
 [67] "oxidative phosphorylation"                                                                                                                          
 [68] "amino acid biosynthetic process"                                                                                                                    
 [69] "rRNA binding"                                                                                                                                       
 [70] "amino acid metabolic process"                                                                                                                       
 [71] "maturation of SSU-rRNA"                                                                                                                             
 [72] "respirasome"                                                                                                                                        
 [73] "aerobic electron transport chain"                                                                                                                   
 [74] "mitochondrial ATP synthesis coupled electron transport"                                                                                             
 [75] "nucleobase biosynthetic process"                                                                                                                    
 [76] "nuclear lumen"                                                                                                                                      
 [77] "inner mitochondrial membrane protein complex"                                                                                                       
 [78] "organophosphate biosynthetic process"                                                                                                               
 [79] "ribose phosphate metabolic process"                                                                                                                 
 [80] "purine-containing compound biosynthetic process"                                                                                                    
 [81] "nucleotide metabolic process"                                                                                                                       
 [82] "nucleoside phosphate metabolic process"                                                                                                             
 [83] "respiratory chain complex"                                                                                                                          
 [84] "cellular localization"                                                                                                                              
 [85] "cellular respiration"                                                                                                                               
 [86] "small molecule biosynthetic process"                                                                                                                
 [87] "transmembrane transporter complex"                                                                                                                  
 [88] "ribosomal subunit export from nucleus"                                                                                                              
 [89] "purine nucleoside monophosphate metabolic process"                                                                                                  
 [90] "purine ribonucleoside monophosphate metabolic process"                                                                                              
 [91] "ribosome localization"                                                                                                                              
 [92] "carboxylic acid biosynthetic process"                                                                                                               
 [93] "purine ribonucleotide biosynthetic process"                                                                                                         
 [94] "organic acid biosynthetic process"                                                                                                                  
 [95] "nucleobase metabolic process"                                                                                                                       
 [96] "pyrimidine nucleotide biosynthetic process"                                                                                                         
 [97] "regulation of translational fidelity"                                                                                                               
 [98] "electron transfer activity"                                                                                                                         
 [99] "mitochondrial respirasome"                                                                                                                          
[100] "pyrimidine-containing compound biosynthetic process"                                                                                                
[101] "pyrimidine nucleotide metabolic process"                                                                                                            
[102] "generation of precursor metabolites and energy"                                                                                                     
[103] "nucleobase-containing small molecule metabolic process"                                                                                             
[104] "ribosomal large subunit biogenesis"                                                                                                                 
[105] "macromolecule localization"                                                                                                                         
[106] "ribonucleotide metabolic process"                                                                                                                   
[107] "purine nucleoside monophosphate biosynthetic process"                                                                                               
[108] "purine ribonucleoside monophosphate biosynthetic process"                                                                                           
[109] "pyrimidine-containing compound metabolic process"                                                                                                   
[110] "purine nucleotide biosynthetic process"                                                                                                             
[111] "protein-containing complex assembly"                                                                                                                
[112] "energy derivation by oxidation of organic compounds"                                                                                                
[113] "alpha-amino acid metabolic process"                                                                                                                 
[114] "protein-containing complex localization"                                                                                                            
[115] "membrane protein complex"                                                                                                                           
[116] "nuclear export"                                                                                                                                     
[117] "transporter complex"                                                                                                                                
[118] "mitochondrial matrix"                                                                                                                               
[119] "aerobic respiration"                                                                                                                                
[120] "alpha-amino acid biosynthetic process"                                                                                                              
[121] "RNA modification"                                                                                                                                   
[122] "peptidyl-amino acid modification"                                                                                                                   
[123] "cellular macromolecule localization"                                                                                                                
[124] "carbohydrate derivative biosynthetic process"                                                                                                       
[125] "pyrimidine ribonucleotide metabolic process"                                                                                                        
[126] "EC:3.6.4.13"                                                                                                                                        
[127] "RNA helicase activity"                                                                                                                              
[128] "protein maturation"                                                                                                                                 
[129] "nitrogen compound transport"                                                                                                                        
[130] "branched-chain amino acid metabolic process"                                                                                                        
[131] "carboxylic acid metabolic process"                                                                                                                  
[132] "establishment of protein localization"                                                                                                              
[133] "GO:0030529"                                                                                                                                         
[134] "preribosome"                                                                                                                                        
[135] "retrograde vesicle-mediated transport, Golgi to endoplasmic reticulum"                                                                              
[136] "branched-chain amino acid biosynthetic process"                                                                                                     
[137] "maturation of 5.8S rRNA"                                                                                                                            
[138] "maturation of 5.8S rRNA from tricistronic rRNA transcript (SSU-rRNA, 5.8S rRNA, LSU-rRNA)"                                                          
[139] "protein localization"                                                                                                                               
[140] "protein-containing complex organization"                                                                                                            
[141] "translation elongation factor activity"                                                                                                             
[142] "Golgi-associated vesicle membrane"                                                                                                                  
[143] "iron-sulfur cluster binding"                                                                                                                        
[144] "metal cluster binding"                                                                                                                              
[145] "oxoacid metabolic process"                                                                                                                          
[146] "ATP-dependent activity, acting on RNA"                                                                                                              
[147] "organellar large ribosomal subunit"                                                                                                                 
[148] "NADH dehydrogenase activity"                                                                                                                        
[149] "mitochondrial large ribosomal subunit"                                                                                                              
[150] "organic acid metabolic process"                                                                                                                     
[151] "nucleocytoplasmic transport"                                                                                                                        
[152] "nuclear transport"                                                                                                                                  
[153] "RNA 3'-end processing"                                                                                                                              
[154] "catalytic activity, acting on RNA"                                                                                                                  
[155] "organophosphate metabolic process"                                                                                                                  
[156] "sno(s)RNA-containing ribonucleoprotein complex"                                                                                                     
[157] "organellar ribosome"                                                                                                                                
[158] "mitochondrial ribosome"                                                                                                                             
[159] "cellular component assembly"                                                                                                                        
[160] "establishment of organelle localization"                                                                                                            
[161] "L-amino acid metabolic process"                                                                                                                     
[162] "snoRNA binding"                                                                                                                                     
[163] "organic substance transport"                                                                                                                        
[164] "Golgi-associated vesicle"                                                                                                                           
[165] "purine ribonucleotide metabolic process"                                                                                                            
[166] "purine-containing compound metabolic process"                                                                                                       
[167] "endonucleolytic cleavage in ITS1 to separate SSU-rRNA from 5.8S rRNA and LSU-rRNA from tricistronic rRNA transcript (SSU-rRNA, 5.8S rRNA, LSU-rRNA)"
[168] "vesicle coat"                                                                                                                                       
[169] "small-subunit processome"                                                                                                                           
[170] "4 iron, 4 sulfur cluster binding"                                                                                                                   
[171] "ribosome assembly"                                                                                                                                  
[172] "tRNA metabolic process"                                                                                                                             
[173] "proteinogenic amino acid metabolic process"                                                                                                         
[174] "pseudouridine synthesis"                                                                                                                            
[175] "GO:0005844"                                                                                                                                         
[176] "macromolecule methylation"                                                                                                                          
[177] "mRNA binding"                                                                                                                                       
[178] "protein targeting to mitochondrion"                                                                                                                 
[179] "'de novo' protein folding"                                                                                                                          
[180] "valine metabolic process"                                                                                                                           
[181] "ribosomal large subunit assembly"                                                                                                                   
[182] "protein targeting"                                                                                                                                  
[183] "ligase activity, forming carbon-nitrogen bonds"                                                                                                     
[184] "intracellular transport"                                                                                                                            
[185] "protein localization to mitochondrion"                                                                                                              
[186] "establishment of protein localization to mitochondrion"                                                                                             
[187] "oxidoreductase complex"                                                                                                                             
[188] "establishment of localization in cell"                                                                                                              
[189] "coated vesicle membrane"                                                                                                                            
[190] "unfolded protein binding"                                                                                                                           
[191] "protein transmembrane transport"                                                                                                                    
[192] "isoleucine biosynthetic process"                                                                                                                    
[193] "protein transporter activity"                                                                                                                       
[194] "regulation of translation"                                                                                                                          
[195] "organelle organization"                                                                                                                             
[196] "protein transport"                                                                                                                                  
[197] "endonucleolytic cleavage of tricistronic rRNA transcript (SSU-rRNA, 5.8S rRNA, LSU-rRNA)"                                                           
[198] "methylation"                                                                                                                                        
[199] "organelle localization"                                                                                                                             
[200] "isoleucine metabolic process"                                                                                                                       
[201] "protein import into mitochondrial matrix"                                                                                                           
[202] "translation initiation factor binding"                                                                                                              
[203] "RNA localization"                                                                                                                                   
[204] "regulation of amide metabolic process"                                                                                                              
[205] "purine nucleotide metabolic process"                                                                                                                
[206] "pyrophosphatase activity"                                                                                                                           
[207] "EC:3.6.1.15"                                                                                                                                        
[208] "ribonucleoside triphosphate phosphatase activity"                                                                                                   
[209] "L-amino acid biosynthetic process"                                                                                                                  
[210] "proteinogenic amino acid biosynthetic process"                                                                                                      
[211] "dicarboxylic acid biosynthetic process"                                                                                                             
[212] "protein folding chaperone"                                                                                                                          
[213] "import into the mitochondrion"                                                                                                                      
[214] "hydrolase activity, acting on acid anhydrides, in phosphorus-containing anhydrides"                                                                 
[215] "sulfur compound biosynthetic process"                                                                                                               

Parent terms retrieved using org.Sc.sgd.db (S. cerevisiae)

 Biological process  parent terms of GO terms are:
           term                                                                                                                                                 
GO:0006412 "translation"                                                                                                                                        
GO:0043043 "peptide biosynthetic process"                                                                                                                       
GO:0006518 "peptide metabolic process"                                                                                                                          
GO:0043604 "amide biosynthetic process"                                                                                                                         
GO:0043603 "amide metabolic process"                                                                                                                            
GO:0022613 "ribonucleoprotein complex biogenesis"                                                                                                               
GO:0042254 "ribosome biogenesis"                                                                                                                                
GO:0044085 "cellular component biogenesis"                                                                                                                      
GO:0006396 "RNA processing"                                                                                                                                     
GO:0006364 "rRNA processing"                                                                                                                                    
GO:0002181 "cytoplasmic translation"                                                                                                                            
GO:0016072 "rRNA metabolic process"                                                                                                                             
GO:0034660 "ncRNA metabolic process"                                                                                                                            
GO:0034470 "ncRNA processing"                                                                                                                                   
GO:0022618 "protein-RNA complex assembly"                                                                                                                       
GO:0071826 "protein-RNA complex organization"                                                                                                                   
GO:0002183 "cytoplasmic translational initiation"                                                                                                               
GO:0001732 "formation of cytoplasmic translation initiation complex"                                                                                            
GO:0009165 "nucleotide biosynthetic process"                                                                                                                    
GO:0022900 "electron transport chain"                                                                                                                           
GO:1901293 "nucleoside phosphate biosynthetic process"                                                                                                          
GO:0006413 "translational initiation"                                                                                                                           
GO:0046390 "ribose phosphate biosynthetic process"                                                                                                              
GO:0009123 "nucleoside monophosphate metabolic process"                                                                                                         
GO:0006414 "translational elongation"                                                                                                                           
GO:0022904 "respiratory electron transport chain"                                                                                                               
GO:0009161 "ribonucleoside monophosphate metabolic process"                                                                                                     
GO:0009260 "ribonucleotide biosynthetic process"                                                                                                                
GO:0042274 "ribosomal small subunit biogenesis"                                                                                                                 
GO:0009156 "ribonucleoside monophosphate biosynthetic process"                                                                                                  
GO:0042773 "ATP synthesis coupled electron transport"                                                                                                           
GO:0009124 "nucleoside monophosphate biosynthetic process"                                                                                                      
GO:0000462 "maturation of SSU-rRNA from tricistronic rRNA transcript (SSU-rRNA, 5.8S rRNA, LSU-rRNA)"                                                           
GO:0006119 "oxidative phosphorylation"                                                                                                                          
GO:0008652 "amino acid biosynthetic process"                                                                                                                    
GO:0006520 "amino acid metabolic process"                                                                                                                       
GO:0030490 "maturation of SSU-rRNA"                                                                                                                             
GO:0019646 "aerobic electron transport chain"                                                                                                                   
GO:0042775 "mitochondrial ATP synthesis coupled electron transport"                                                                                             
GO:0046112 "nucleobase biosynthetic process"                                                                                                                    
GO:0090407 "organophosphate biosynthetic process"                                                                                                               
GO:0019693 "ribose phosphate metabolic process"                                                                                                                 
GO:0072522 "purine-containing compound biosynthetic process"                                                                                                    
GO:0009117 "nucleotide metabolic process"                                                                                                                       
GO:0006753 "nucleoside phosphate metabolic process"                                                                                                             
GO:0051641 "cellular localization"                                                                                                                              
GO:0045333 "cellular respiration"                                                                                                                               
GO:0044283 "small molecule biosynthetic process"                                                                                                                
GO:0009126 "purine nucleoside monophosphate metabolic process"                                                                                                  
GO:0009167 "purine ribonucleoside monophosphate metabolic process"                                                                                              
GO:0033750 "ribosome localization"                                                                                                                              
GO:0000054 "ribosomal subunit export from nucleus"                                                                                                              
GO:0046394 "carboxylic acid biosynthetic process"                                                                                                               
GO:0009152 "purine ribonucleotide biosynthetic process"                                                                                                         
GO:0016053 "organic acid biosynthetic process"                                                                                                                  
GO:0009112 "nucleobase metabolic process"                                                                                                                       
GO:0006450 "regulation of translational fidelity"                                                                                                               
GO:0006221 "pyrimidine nucleotide biosynthetic process"                                                                                                         
GO:0072528 "pyrimidine-containing compound biosynthetic process"                                                                                                
GO:0006220 "pyrimidine nucleotide metabolic process"                                                                                                            
GO:0042273 "ribosomal large subunit biogenesis"                                                                                                                 
GO:0055086 "nucleobase-containing small molecule metabolic process"                                                                                             
GO:0006091 "generation of precursor metabolites and energy"                                                                                                     
GO:0033036 "macromolecule localization"                                                                                                                         
GO:0009259 "ribonucleotide metabolic process"                                                                                                                   
GO:0009127 "purine nucleoside monophosphate biosynthetic process"                                                                                               
GO:0009168 "purine ribonucleoside monophosphate biosynthetic process"                                                                                           
GO:0072527 "pyrimidine-containing compound metabolic process"                                                                                                   
GO:0006164 "purine nucleotide biosynthetic process"                                                                                                             
GO:0065003 "protein-containing complex assembly"                                                                                                                
GO:1901605 "alpha-amino acid metabolic process"                                                                                                                 
GO:0015980 "energy derivation by oxidation of organic compounds"                                                                                                
GO:0031503 "protein-containing complex localization"                                                                                                            
GO:0051168 "nuclear export"                                                                                                                                     
GO:0009060 "aerobic respiration"                                                                                                                                
GO:1901607 "alpha-amino acid biosynthetic process"                                                                                                              
GO:0009451 "RNA modification"                                                                                                                                   
GO:0018193 "peptidyl-amino acid modification"                                                                                                                   
GO:0070727 "cellular macromolecule localization"                                                                                                                
GO:1901137 "carbohydrate derivative biosynthetic process"                                                                                                       
GO:0009218 "pyrimidine ribonucleotide metabolic process"                                                                                                        
GO:0051604 "protein maturation"                                                                                                                                 
GO:0071705 "nitrogen compound transport"                                                                                                                        
GO:0019752 "carboxylic acid metabolic process"                                                                                                                  
GO:0045184 "establishment of protein localization"                                                                                                              
GO:0009081 "branched-chain amino acid metabolic process"                                                                                                        
GO:0006890 "retrograde vesicle-mediated transport, Golgi to endoplasmic reticulum"                                                                              
GO:0009082 "branched-chain amino acid biosynthetic process"                                                                                                     
GO:0000466 "maturation of 5.8S rRNA from tricistronic rRNA transcript (SSU-rRNA, 5.8S rRNA, LSU-rRNA)"                                                          
GO:0000460 "maturation of 5.8S rRNA"                                                                                                                            
GO:0008104 "protein localization"                                                                                                                               
GO:0043933 "protein-containing complex organization"                                                                                                            
GO:0043436 "oxoacid metabolic process"                                                                                                                          
GO:0006082 "organic acid metabolic process"                                                                                                                     
GO:0051169 "nuclear transport"                                                                                                                                  
GO:0006913 "nucleocytoplasmic transport"                                                                                                                        
GO:0031123 "RNA 3'-end processing"                                                                                                                              
GO:0019637 "organophosphate metabolic process"                                                                                                                  
GO:0022607 "cellular component assembly"                                                                                                                        
GO:0051656 "establishment of organelle localization"                                                                                                            
GO:0071702 "organic substance transport"                                                                                                                        
GO:0009150 "purine ribonucleotide metabolic process"                                                                                                            
GO:0072521 "purine-containing compound metabolic process"                                                                                                       
GO:0000447 "endonucleolytic cleavage in ITS1 to separate SSU-rRNA from 5.8S rRNA and LSU-rRNA from tricistronic rRNA transcript (SSU-rRNA, 5.8S rRNA, LSU-rRNA)"
GO:0006399 "tRNA metabolic process"                                                                                                                             
GO:0042255 "ribosome assembly"                                                                                                                                  
GO:0001522 "pseudouridine synthesis"                                                                                                                            
GO:0043414 "macromolecule methylation"                                                                                                                          
GO:0006626 "protein targeting to mitochondrion"                                                                                                                 
GO:0006458 "'de novo' protein folding"                                                                                                                          
GO:0006573 "valine metabolic process"                                                                                                                           
GO:0000027 "ribosomal large subunit assembly"                                                                                                                   
GO:0006605 "protein targeting"                                                                                                                                  
GO:0046907 "intracellular transport"                                                                                                                            
GO:0070585 "protein localization to mitochondrion"                                                                                                              
GO:0072655 "establishment of protein localization to mitochondrion"                                                                                             
GO:0051649 "establishment of localization in cell"                                                                                                              
GO:0071806 "protein transmembrane transport"                                                                                                                    
GO:0009097 "isoleucine biosynthetic process"                                                                                                                    
GO:0006417 "regulation of translation"                                                                                                                          
GO:0006996 "organelle organization"                                                                                                                             
GO:0015031 "protein transport"                                                                                                                                  
GO:0000479 "endonucleolytic cleavage of tricistronic rRNA transcript (SSU-rRNA, 5.8S rRNA, LSU-rRNA)"                                                           
GO:0032259 "methylation"                                                                                                                                        
GO:0051640 "organelle localization"                                                                                                                             
GO:0030150 "protein import into mitochondrial matrix"                                                                                                           
GO:0006549 "isoleucine metabolic process"                                                                                                                       
GO:0006403 "RNA localization"                                                                                                                                   
GO:0034248 "regulation of amide metabolic process"                                                                                                              
GO:0006163 "purine nucleotide metabolic process"                                                                                                                
GO:0043650 "dicarboxylic acid biosynthetic process"                                                                                                             
GO:0044272 "sulfur compound biosynthetic process"                                                                                                               
           parentTerm                                                             
GO:0006412 "translation"                                                          
GO:0043043 "translation"                                                          
GO:0006518 "translation"                                                          
GO:0043604 "translation"                                                          
GO:0043603 "translation"                                                          
GO:0022613 "ribonucleoprotein complex biogenesis"                                 
GO:0042254 "ribonucleoprotein complex biogenesis"                                 
GO:0044085 "ribonucleoprotein complex biogenesis"                                 
GO:0006396 "RNA processing"                                                       
GO:0006364 "RNA processing"                                                       
GO:0002181 "translation"                                                          
GO:0016072 "RNA processing"                                                       
GO:0034660 "RNA processing"                                                       
GO:0034470 "RNA processing"                                                       
GO:0022618 "protein-RNA complex assembly"                                         
GO:0071826 "protein-RNA complex assembly"                                         
GO:0002183 "translation"                                                          
GO:0001732 "translation"                                                          
GO:0009165 "nucleotide biosynthetic process"                                      
GO:0022900 "electron transport chain"                                             
GO:1901293 "nucleotide biosynthetic process"                                      
GO:0006413 "translation"                                                          
GO:0046390 "ribose phosphate biosynthetic process"                                
GO:0009123 "nucleotide biosynthetic process"                                      
GO:0006414 "translation"                                                          
GO:0022904 "electron transport chain"                                             
GO:0009161 "nucleotide biosynthetic process"                                      
GO:0009260 "ribose phosphate biosynthetic process"                                
GO:0042274 "ribosomal small subunit biogenesis"                                   
GO:0009156 "nucleotide biosynthetic process"                                      
GO:0042773 "electron transport chain"                                             
GO:0009124 "nucleotide biosynthetic process"                                      
GO:0000462 "ribosomal small subunit biogenesis"                                   
GO:0006119 "electron transport chain"                                             
GO:0008652 "nucleotide biosynthetic process"                                      
GO:0006520 "amino acid metabolic process"                                         
GO:0030490 "ribosomal small subunit biogenesis"                                   
GO:0019646 "electron transport chain"                                             
GO:0042775 "electron transport chain"                                             
GO:0046112 "nucleotide biosynthetic process"                                      
GO:0090407 "organophosphate biosynthetic process"                                 
GO:0019693 "ribose phosphate biosynthetic process"                                
GO:0072522 "purine-containing compound biosynthetic process"                      
GO:0009117 "nucleotide biosynthetic process"                                      
GO:0006753 "nucleotide biosynthetic process"                                      
GO:0051641 "cellular localization"                                                
GO:0045333 "electron transport chain"                                             
GO:0044283 "nucleotide biosynthetic process"                                      
GO:0009126 "nucleotide biosynthetic process"                                      
GO:0009167 "nucleotide biosynthetic process"                                      
GO:0033750 "ribosome localization"                                                
GO:0000054 "ribosome localization"                                                
GO:0046394 "nucleotide biosynthetic process"                                      
GO:0009152 "ribose phosphate biosynthetic process"                                
GO:0016053 "nucleotide biosynthetic process"                                      
GO:0009112 "nucleotide biosynthetic process"                                      
GO:0006450 "regulation of translational fidelity"                                 
GO:0006221 "pyrimidine nucleotide biosynthetic process"                           
GO:0072528 "pyrimidine nucleotide biosynthetic process"                           
GO:0006220 "pyrimidine nucleotide biosynthetic process"                           
GO:0042273 "ribosomal small subunit biogenesis"                                   
GO:0055086 "nucleotide biosynthetic process"                                      
GO:0006091 "electron transport chain"                                             
GO:0033036 "macromolecule localization"                                           
GO:0009259 "ribose phosphate biosynthetic process"                                
GO:0009127 "nucleotide biosynthetic process"                                      
GO:0009168 "nucleotide biosynthetic process"                                      
GO:0072527 "pyrimidine nucleotide biosynthetic process"                           
GO:0006164 "purine-containing compound biosynthetic process"                      
GO:0065003 "ribonucleoprotein complex biogenesis"                                 
GO:1901605 "amino acid metabolic process"                                         
GO:0015980 "electron transport chain"                                             
GO:0031503 "protein-containing complex localization"                              
GO:0051168 "cellular localization"                                                
GO:0009060 "electron transport chain"                                             
GO:1901607 "amino acid metabolic process"                                         
GO:0009451 "RNA modification"                                                     
GO:0018193 "RNA modification"                                                     
GO:0070727 "macromolecule localization"                                           
GO:1901137 "ribose phosphate biosynthetic process"                                
GO:0009218 "pyrimidine nucleotide biosynthetic process"                           
GO:0051604 "protein maturation"                                                   
GO:0071705 "cellular localization"                                                
GO:0019752 "nucleotide biosynthetic process"                                      
GO:0045184 "macromolecule localization"                                           
GO:0009081 "amino acid metabolic process"                                         
GO:0006890 "retrograde vesicle-mediated transport, Golgi to endoplasmic reticulum"
GO:0009082 "amino acid metabolic process"                                         
GO:0000466 "ribosomal small subunit biogenesis"                                   
GO:0000460 "ribosomal small subunit biogenesis"                                   
GO:0008104 "macromolecule localization"                                           
GO:0043933 "protein-RNA complex assembly"                                         
GO:0043436 "nucleotide biosynthetic process"                                      
GO:0006082 "nucleotide biosynthetic process"                                      
GO:0051169 "cellular localization"                                                
GO:0006913 "cellular localization"                                                
GO:0031123 "RNA processing"                                                       
GO:0019637 "organophosphate biosynthetic process"                                 
GO:0022607 "ribonucleoprotein complex biogenesis"                                 
GO:0051656 "ribosome localization"                                                
GO:0071702 "cellular localization"                                                
GO:0009150 "ribose phosphate biosynthetic process"                                
GO:0072521 "purine-containing compound biosynthetic process"                      
GO:0000447 "ribosomal small subunit biogenesis"                                   
GO:0006399 "RNA processing"                                                       
GO:0042255 "ribonucleoprotein complex biogenesis"                                 
GO:0001522 "RNA modification"                                                     
GO:0043414 "macromolecule methylation"                                            
GO:0006626 "macromolecule localization"                                           
GO:0006458 "protein maturation"                                                   
GO:0006573 "amino acid metabolic process"                                         
GO:0000027 "ribonucleoprotein complex biogenesis"                                 
GO:0006605 "macromolecule localization"                                           
GO:0046907 "cellular localization"                                                
GO:0070585 "macromolecule localization"                                           
GO:0072655 "macromolecule localization"                                           
GO:0051649 "cellular localization"                                                
GO:0071806 "cellular localization"                                                
GO:0009097 "amino acid metabolic process"                                         
GO:0006417 "translation"                                                          
GO:0006996 "ribonucleoprotein complex biogenesis"                                 
GO:0015031 "macromolecule localization"                                           
GO:0000479 "ribosomal small subunit biogenesis"                                   
GO:0032259 "macromolecule methylation"                                            
GO:0051640 "ribosome localization"                                                
GO:0030150 "macromolecule localization"                                           
GO:0006549 "amino acid metabolic process"                                         
GO:0006403 "macromolecule localization"                                           
GO:0034248 "translation"                                                          
GO:0006163 "purine-containing compound biosynthetic process"                      
GO:0043650 "nucleotide biosynthetic process"                                      
GO:0044272 "sulfur compound biosynthetic process"                                 

Number of  Biological process  parent terms:

                                         amino acid metabolic process 
                                                                    8 
                                                cellular localization 
                                                                    9 
                                             electron transport chain 
                                                                   10 
                                           macromolecule localization 
                                                                   11 
                                            macromolecule methylation 
                                                                    2 
                                      nucleotide biosynthetic process 
                                                                   23 
                                 organophosphate biosynthetic process 
                                                                    2 
                              protein-containing complex localization 
                                                                    1 
                                         protein-RNA complex assembly 
                                                                    3 
                                                   protein maturation 
                                                                    2 
                      purine-containing compound biosynthetic process 
                                                                    4 
                           pyrimidine nucleotide biosynthetic process 
                                                                    5 
                                 regulation of translational fidelity 
                                                                    1 
retrograde vesicle-mediated transport, Golgi to endoplasmic reticulum 
                                                                    1 
                                 ribonucleoprotein complex biogenesis 
                                                                    8 
                                ribose phosphate biosynthetic process 
                                                                    7 
                                   ribosomal small subunit biogenesis 
                                                                    8 
                                                ribosome localization 
                                                                    4 
                                                     RNA modification 
                                                                    3 
                                                       RNA processing 
                                                                    7 
                                 sulfur compound biosynthetic process 
                                                                    1 
                                                          translation 
                                                                   12 

 Molecular function  parent terms of GO terms are:
           term                                                                                
GO:0003735 "structural constituent of ribosome"                                                
GO:0005198 "structural molecule activity"                                                      
GO:0003723 "RNA binding"                                                                       
GO:0045182 "translation regulator activity"                                                    
GO:0008135 "translation factor activity, RNA binding"                                          
GO:0090079 "translation regulator activity, nucleic acid binding"                              
GO:0003743 "translation initiation factor activity"                                            
GO:0015453 "oxidoreduction-driven active transmembrane transporter activity"                   
GO:0019843 "rRNA binding"                                                                      
GO:0009055 "electron transfer activity"                                                        
GO:0003724 "RNA helicase activity"                                                             
GO:0003746 "translation elongation factor activity"                                            
GO:0051540 "metal cluster binding"                                                             
GO:0051536 "iron-sulfur cluster binding"                                                       
GO:0008186 "ATP-dependent activity, acting on RNA"                                             
GO:0003954 "NADH dehydrogenase activity"                                                       
GO:0140098 "catalytic activity, acting on RNA"                                                 
GO:0030515 "snoRNA binding"                                                                    
GO:0051539 "4 iron, 4 sulfur cluster binding"                                                  
GO:0003729 "mRNA binding"                                                                      
GO:0016879 "ligase activity, forming carbon-nitrogen bonds"                                    
GO:0140318 "protein transporter activity"                                                      
GO:0051082 "unfolded protein binding"                                                          
GO:0031369 "translation initiation factor binding"                                             
GO:0017111 "ribonucleoside triphosphate phosphatase activity"                                  
GO:0016462 "pyrophosphatase activity"                                                          
GO:0044183 "protein folding chaperone"                                                         
GO:0016818 "hydrolase activity, acting on acid anhydrides, in phosphorus-containing anhydrides"
           parentTerm                                                       
GO:0003735 "structural constituent of ribosome"                             
GO:0005198 "structural constituent of ribosome"                             
GO:0003723 "RNA binding"                                                    
GO:0045182 "translation regulator activity"                                 
GO:0008135 "translation regulator activity"                                 
GO:0090079 "translation regulator activity"                                 
GO:0003743 "translation regulator activity"                                 
GO:0015453 "oxidoreduction-driven active transmembrane transporter activity"
GO:0019843 "RNA binding"                                                    
GO:0009055 "electron transfer activity"                                     
GO:0003724 "RNA helicase activity"                                          
GO:0003746 "translation regulator activity"                                 
GO:0051540 "metal cluster binding"                                          
GO:0051536 "metal cluster binding"                                          
GO:0008186 "RNA helicase activity"                                          
GO:0003954 "NADH dehydrogenase activity"                                    
GO:0140098 "catalytic activity, acting on RNA"                              
GO:0030515 "RNA binding"                                                    
GO:0051539 "metal cluster binding"                                          
GO:0003729 "RNA binding"                                                    
GO:0016879 "ligase activity, forming carbon-nitrogen bonds"                 
GO:0140318 "oxidoreduction-driven active transmembrane transporter activity"
GO:0051082 "unfolded protein binding"                                       
GO:0031369 "unfolded protein binding"                                       
GO:0017111 "ribonucleoside triphosphate phosphatase activity"               
GO:0016462 "ribonucleoside triphosphate phosphatase activity"               
GO:0044183 "protein folding chaperone"                                      
GO:0016818 "ribonucleoside triphosphate phosphatase activity"               

Number of  Molecular function  parent terms:

                              catalytic activity, acting on RNA 
                                                              1 
                                     electron transfer activity 
                                                              1 
                 ligase activity, forming carbon-nitrogen bonds 
                                                              1 
                                          metal cluster binding 
                                                              3 
                                    NADH dehydrogenase activity 
                                                              1 
oxidoreduction-driven active transmembrane transporter activity 
                                                              2 
                                      protein folding chaperone 
                                                              1 
               ribonucleoside triphosphate phosphatase activity 
                                                              3 
                                                    RNA binding 
                                                              4 
                                          RNA helicase activity 
                                                              2 
                             structural constituent of ribosome 
                                                              2 
                                 translation regulator activity 
                                                              5 
                                       unfolded protein binding 
                                                              2 

 Cellular component  parent terms of GO terms are:
           term                                                
GO:0005840 "ribosome"                                          
GO:1990904 "ribonucleoprotein complex"                         
GO:0044391 "ribosomal subunit"                                 
GO:0022626 "cytosolic ribosome"                                
GO:0015934 "large ribosomal subunit"                           
GO:0005829 "cytosol"                                           
GO:0005739 "mitochondrion"                                     
GO:0015935 "small ribosomal subunit"                           
GO:0022627 "cytosolic small ribosomal subunit"                 
GO:0005852 "eukaryotic translation initiation factor 3 complex"
GO:0033290 "eukaryotic 48S preinitiation complex"              
GO:0005730 "nucleolus"                                         
GO:0070993 "translation preinitiation complex"                 
GO:0019866 "organelle inner membrane"                          
GO:0070013 "intracellular organelle lumen"                     
GO:0043233 "organelle lumen"                                   
GO:0031974 "membrane-enclosed lumen"                           
GO:0031975 "envelope"                                          
GO:0031967 "organelle envelope"                                
GO:0005743 "mitochondrial inner membrane"                      
GO:0005740 "mitochondrial envelope"                            
GO:0031966 "mitochondrial membrane"                            
GO:0016282 "eukaryotic 43S preinitiation complex"              
GO:0098798 "mitochondrial protein-containing complex"          
GO:0022625 "cytosolic large ribosomal subunit"                 
GO:0070469 "respirasome"                                       
GO:0098800 "inner mitochondrial membrane protein complex"      
GO:0031981 "nuclear lumen"                                     
GO:0098803 "respiratory chain complex"                         
GO:1902495 "transmembrane transporter complex"                 
GO:0005746 "mitochondrial respirasome"                         
GO:0098796 "membrane protein complex"                          
GO:1990351 "transporter complex"                               
GO:0005759 "mitochondrial matrix"                              
GO:0030684 "preribosome"                                       
GO:0030660 "Golgi-associated vesicle membrane"                 
GO:0005762 "mitochondrial large ribosomal subunit"             
GO:0000315 "organellar large ribosomal subunit"                
GO:0005732 "sno(s)RNA-containing ribonucleoprotein complex"    
GO:0005761 "mitochondrial ribosome"                            
GO:0000313 "organellar ribosome"                               
GO:0005798 "Golgi-associated vesicle"                          
GO:0030120 "vesicle coat"                                      
GO:0032040 "small-subunit processome"                          
GO:0005844 NA                                                  
GO:1990204 "oxidoreductase complex"                            
GO:0030662 "coated vesicle membrane"                           
           parentTerm                                          
GO:0005840 "ribosome"                                          
GO:1990904 "ribonucleoprotein complex"                         
GO:0044391 "ribosome"                                          
GO:0022626 "ribosome"                                          
GO:0015934 "ribosome"                                          
GO:0005829 "cytosol"                                           
GO:0005739 "mitochondrion"                                     
GO:0015935 "ribosome"                                          
GO:0022627 "ribosome"                                          
GO:0005852 "eukaryotic translation initiation factor 3 complex"
GO:0033290 "ribonucleoprotein complex"                         
GO:0005730 "nucleolus"                                         
GO:0070993 "ribonucleoprotein complex"                         
GO:0019866 "organelle inner membrane"                          
GO:0070013 "nucleolus"                                         
GO:0043233 "nucleolus"                                         
GO:0031974 "nucleolus"                                         
GO:0031975 "organelle inner membrane"                          
GO:0031967 "organelle inner membrane"                          
GO:0005743 "organelle inner membrane"                          
GO:0005740 "organelle inner membrane"                          
GO:0031966 "organelle inner membrane"                          
GO:0016282 "ribonucleoprotein complex"                         
GO:0098798 "mitochondrion"                                     
GO:0022625 "ribosome"                                          
GO:0070469 "respirasome"                                       
GO:0098800 "mitochondrion"                                     
GO:0031981 "nucleolus"                                         
GO:0098803 "respirasome"                                       
GO:1902495 "transmembrane transporter complex"                 
GO:0005746 "respirasome"                                       
GO:0098796 "membrane protein complex"                          
GO:1990351 "transmembrane transporter complex"                 
GO:0005759 "nucleolus"                                         
GO:0030684 "ribonucleoprotein complex"                         
GO:0030660 "Golgi-associated vesicle membrane"                 
GO:0005762 "ribosome"                                          
GO:0000315 "ribosome"                                          
GO:0005732 "ribonucleoprotein complex"                         
GO:0005761 "ribosome"                                          
GO:0000313 "ribosome"                                          
GO:0005798 "Golgi-associated vesicle membrane"                 
GO:0030120 "Golgi-associated vesicle membrane"                 
GO:0032040 "ribonucleoprotein complex"                         
GO:0005844 NA                                                  
GO:1990204 "oxidoreductase complex"                            
GO:0030662 "Golgi-associated vesicle membrane"                 

Number of  Cellular component  parent terms:

                                           cytosol eukaryotic translation initiation factor 3 complex 
                                                 1                                                  1 
                 Golgi-associated vesicle membrane                           membrane protein complex 
                                                 4                                                  1 
                                     mitochondrion                                          nucleolus 
                                                 3                                                  6 
                          organelle inner membrane                             oxidoreductase complex 
                                                 6                                                  1 
                                       respirasome                          ribonucleoprotein complex 
                                                 3                                                  7 
                                          ribosome                  transmembrane transporter complex 
                                                11                                                  2 

Number of GO terms for which NO parent term was found: 9 

No parent term was found for the following GO terms:
[1] "EC:3.6.4.13"                                   "GO:0030529"                                   
[3] "L-amino acid metabolic process"                "proteinogenic amino acid metabolic process"   
[5] "GO:0005844"                                    "EC:3.6.1.15"                                  
[7] "L-amino acid biosynthetic process"             "proteinogenic amino acid biosynthetic process"
[9] "import into the mitochondrion"                

--------------------------------------------------------------
Number of enriched KEGG pathways: 2
KEGG pathways are:
[1] "Ribosome - Aspergillus oryzae"                  "Oxidative phosphorylation - Aspergillus oryzae"

########################################################################################################################

Cluster number 17
Number of genes in cluster 17 is: 220 

Genes in cluster 17 are:
  [1] "AO090001000117" "AO090001000119" "AO090001000179" "AO090001000273" "AO090001000341" "AO090001000342"
  [7] "AO090001000518" "AO090001000576" "AO090001000599" "AO090001000630" "AO090001000639" "AO090001000694"
 [13] "AO090001000695" "AO090001000739" "AO090003000026" "AO090003000074" "AO090003000103" "AO090003000107"
 [19] "AO090003000122" "AO090003000172" "AO090003000225" "AO090003000235" "AO090003000283" "AO090003000289"
 [25] "AO090003000303" "AO090003000592" "AO090003000701" "AO090003000720" "AO090003000728" "AO090003000755"
 [31] "AO090003000905" "AO090003000928" "AO090003001140" "AO090003001153" "AO090003001181" "AO090003001246"
 [37] "AO090003001258" "AO090003001321" "AO090003001331" "AO090003001367" "AO090003001379" "AO090003001489"
 [43] "AO090005000002" "AO090005000184" "AO090005000291" "AO090005000293" "AO090005000294" "AO090005000400"
 [49] "AO090005000660" "AO090005000695" "AO090005000717" "AO090005000756" "AO090005000786" "AO090005000787"
 [55] "AO090005000842" "AO090005000997" "AO090005000998" "AO090005000999" "AO090005001067" "AO090005001068"
 [61] "AO090005001115" "AO090005001130" "AO090005001131" "AO090005001166" "AO090005001187" "AO090005001193"
 [67] "AO090005001414" "AO090005001500" "AO090005001549" "AO090009000284" "AO090009000375" "AO090009000462"
 [73] "AO090009000477" "AO090009000526" "AO090009000649" "AO090009000650" "AO090009000692" "AO090010000035"
 [79] "AO090010000037" "AO090010000062" "AO090010000097" "AO090010000168" "AO090010000215" "AO090010000233"
 [85] "AO090010000234" "AO090010000285" "AO090010000286" "AO090010000440" "AO090010000583" "AO090010000748"
 [91] "AO090010000761" "AO090011000044" "AO090011000057" "AO090011000073" "AO090011000178" "AO090011000218"
 [97] "AO090011000219" "AO090011000301" "AO090011000378" "AO090011000384" "AO090011000480" "AO090011000530"
[103] "AO090011000621" "AO090011000816" "AO090011000840" "AO090012000014" "AO090012000015" "AO090012000056"
[109] "AO090012000126" "AO090012000147" "AO090012000148" "AO090012000451" "AO090012000472" "AO090012000813"
[115] "AO090012000849" "AO090020000046" "AO090020000136" "AO090020000178" "AO090020000302" "AO090020000319"
[121] "AO090020000328" "AO090020000466" "AO090020000616" "AO090020000666" "AO090023000047" "AO090023000048"
[127] "AO090023000137" "AO090023000138" "AO090023000167" "AO090023000197" "AO090023000198" "AO090023000202"
[133] "AO090023000215" "AO090023000228" "AO090023000231" "AO090023000238" "AO090023000251" "AO090023000330"
[139] "AO090023000407" "AO090023000427" "AO090023000454" "AO090023000477" "AO090023000496" "AO090023000519"
[145] "AO090023000521" "AO090023000559" "AO090023000587" "AO090023000612" "AO090023000668" "AO090023000681"
[151] "AO090023000730" "AO090023000751" "AO090023000787" "AO090023000794" "AO090023000795" "AO090023000933"
[157] "AO090023000964" "AO090023000999" "AO090026000035" "AO090026000161" "AO090026000238" "AO090026000296"
[163] "AO090026000412" "AO090026000447" "AO090026000563" "AO090026000587" "AO090026000604" "AO090026000686"
[169] "AO090038000032" "AO090038000083" "AO090038000084" "AO090038000085" "AO090038000350" "AO090038000376"
[175] "AO090038000392" "AO090038000428" "AO090038000464" "AO090038000491" "AO090102000034" "AO090102000110"
[181] "AO090102000129" "AO090102000147" "AO090102000218" "AO090102000313" "AO090102000390" "AO090102000520"
[187] "AO090102000551" "AO090102000565" "AO090102000574" "AO090103000016" "AO090103000017" "AO090103000208"
[193] "AO090103000275" "AO090103000289" "AO090103000442" "AO090113000003" "AO090113000019" "AO090113000105"
[199] "AO090113000131" "AO090113000142" "AO090120000144" "AO090120000284" "AO090120000394" "AO090120000462"
[205] "AO090124000061" "AO090166000017" "AO090166000052" "AO090206000082" "AO090701000169" "AO090701000218"
[211] "AO090701000230" "AO090701000371" "AO090701000378" "AO090701000481" "AO090701000608" "AO090701000638"
[217] "AO090701000702" "AO090701000786" "AO090701000800" "AO090701000836"

--------------------------------------------------------------
Number of enriched GO terms: 8
GO terms are:
[1] "DNA-binding transcription factor activity, RNA polymerase II-specific"
[2] "DNA-binding transcription factor activity"                            
[3] "transcription regulator activity"                                     
[4] "regulation of transcription by RNA polymerase II"                     
[5] "transcription by RNA polymerase II"                                   
[6] "DNA repair"                                                           
[7] "DNA damage response"                                                  
[8] "DNA metabolic process"                                                

Parent terms retrieved using org.Sc.sgd.db (S. cerevisiae)

 Biological process  parent terms of GO terms are:
           term                                              
GO:0006357 "regulation of transcription by RNA polymerase II"
GO:0006366 "transcription by RNA polymerase II"              
GO:0006281 "DNA repair"                                      
GO:0006974 "DNA damage response"                             
GO:0006259 "DNA metabolic process"                           
           parentTerm                                        
GO:0006357 "regulation of transcription by RNA polymerase II"
GO:0006366 "regulation of transcription by RNA polymerase II"
GO:0006281 "DNA repair"                                      
GO:0006974 "DNA repair"                                      
GO:0006259 "regulation of transcription by RNA polymerase II"

Number of  Biological process  parent terms:

                                      DNA repair regulation of transcription by RNA polymerase II 
                                               2                                                3 

 Molecular function  parent terms of GO terms are:
           term                                                                   
GO:0000981 "DNA-binding transcription factor activity, RNA polymerase II-specific"
GO:0140110 "transcription regulator activity"                                     
GO:0003700 "DNA-binding transcription factor activity"                            
           parentTerm                                                             
GO:0000981 "DNA-binding transcription factor activity, RNA polymerase II-specific"
GO:0140110 "DNA-binding transcription factor activity, RNA polymerase II-specific"
GO:0003700 "DNA-binding transcription factor activity, RNA polymerase II-specific"

Number of  Molecular function  parent terms:

DNA-binding transcription factor activity, RNA polymerase II-specific 
                                                                    3 

No Cellular component parent terms found.

Number of GO terms for which NO parent term was found: 0 

--------------------------------------------------------------
No enriched KEGG pathways.

########################################################################################################################

Cluster number 18
Number of genes in cluster 18 is: 255 

Genes in cluster 18 are:
  [1] "AO090001000049" "AO090001000050" "AO090001000118" "AO090001000144" "AO090001000171" "AO090001000420"
  [7] "AO090001000421" "AO090001000425" "AO090001000516" "AO090001000574" "AO090001000582" "AO090003000027"
 [13] "AO090003000126" "AO090003000389" "AO090003000434" "AO090003000610" "AO090003000627" "AO090003000781"
 [19] "AO090003000909" "AO090003000972" "AO090003001119" "AO090003001185" "AO090003001369" "AO090003001373"
 [25] "AO090003001374" "AO090003001380" "AO090003001478" "AO090003001479" "AO090003001480" "AO090003001550"
 [31] "AO090005000051" "AO090005000117" "AO090005000213" "AO090005000266" "AO090005000420" "AO090005000453"
 [37] "AO090005000454" "AO090005000473" "AO090005000480" "AO090005000539" "AO090005000546" "AO090005000547"
 [43] "AO090005000548" "AO090005000587" "AO090005000718" "AO090005001066" "AO090005001176" "AO090005001219"
 [49] "AO090005001333" "AO090005001334" "AO090005001449" "AO090009000012" "AO090009000095" "AO090009000135"
 [55] "AO090009000296" "AO090009000329" "AO090009000351" "AO090009000431" "AO090009000537" "AO090009000538"
 [61] "AO090009000648" "AO090010000023" "AO090010000230" "AO090010000231" "AO090010000232" "AO090010000238"
 [67] "AO090010000263" "AO090010000293" "AO090010000309" "AO090010000320" "AO090010000321" "AO090010000368"
 [73] "AO090010000405" "AO090010000407" "AO090010000423" "AO090010000424" "AO090010000426" "AO090010000484"
 [79] "AO090010000495" "AO090010000530" "AO090010000538" "AO090010000613" "AO090010000617" "AO090010000632"
 [85] "AO090010000638" "AO090010000668" "AO090010000671" "AO090010000672" "AO090010000673" "AO090011000005"
 [91] "AO090011000006" "AO090011000071" "AO090011000072" "AO090011000128" "AO090011000129" "AO090011000150"
 [97] "AO090011000207" "AO090011000208" "AO090011000241" "AO090011000335" "AO090011000337" "AO090011000349"
[103] "AO090011000368" "AO090011000418" "AO090011000443" "AO090011000444" "AO090011000471" "AO090011000548"
[109] "AO090011000557" "AO090011000561" "AO090011000562" "AO090011000568" "AO090011000817" "AO090012000019"
[115] "AO090012000020" "AO090012000021" "AO090012000043" "AO090012000226" "AO090012000284" "AO090012000342"
[121] "AO090012000413" "AO090012000428" "AO090012000484" "AO090012000545" "AO090012000829" "AO090012000859"
[127] "AO090012000860" "AO090012000984" "AO090020000135" "AO090020000166" "AO090020000311" "AO090020000383"
[133] "AO090020000385" "AO090020000628" "AO090020000677" "AO090020000690" "AO090023000043" "AO090023000045"
[139] "AO090023000046" "AO090023000049" "AO090023000062" "AO090023000086" "AO090023000094" "AO090023000097"
[145] "AO090023000119" "AO090023000154" "AO090023000157" "AO090023000187" "AO090023000188" "AO090023000252"
[151] "AO090023000266" "AO090023000347" "AO090023000460" "AO090023000568" "AO090023000569" "AO090023000588"
[157] "AO090023000773" "AO090023000774" "AO090023000875" "AO090023000878" "AO090023000880" "AO090026000093"
[163] "AO090026000094" "AO090026000182" "AO090026000216" "AO090026000242" "AO090026000297" "AO090026000344"
[169] "AO090026000363" "AO090026000485" "AO090026000525" "AO090026000564" "AO090026000800" "AO090026000818"
[175] "AO090038000045" "AO090038000070" "AO090038000103" "AO090038000115" "AO090038000136" "AO090038000185"
[181] "AO090038000263" "AO090038000378" "AO090038000402" "AO090038000449" "AO090102000040" "AO090102000049"
[187] "AO090102000261" "AO090102000424" "AO090102000458" "AO090102000459" "AO090102000460" "AO090102000464"
[193] "AO090103000099" "AO090103000109" "AO090103000110" "AO090103000111" "AO090103000154" "AO090103000159"
[199] "AO090103000174" "AO090103000175" "AO090103000176" "AO090103000177" "AO090103000178" "AO090103000371"
[205] "AO090103000387" "AO090103000427" "AO090103000428" "AO090103000453" "AO090113000132" "AO090113000137"
[211] "AO090113000198" "AO090120000002" "AO090120000009" "AO090120000037" "AO090120000042" "AO090120000174"
[217] "AO090120000176" "AO090120000271" "AO090120000367" "AO090120000379" "AO090120000436" "AO090124000015"
[223] "AO090124000025" "AO090124000029" "AO090124000070" "AO090138000044" "AO090138000057" "AO090138000102"
[229] "AO090138000103" "AO090138000113" "AO090138000115" "AO090138000121" "AO090138000129" "AO090138000147"
[235] "AO090138000148" "AO090138000176" "AO090138000198" "AO090701000115" "AO090701000251" "AO090701000285"
[241] "AO090701000346" "AO090701000351" "AO090701000420" "AO090701000503" "AO090701000514" "AO090701000515"
[247] "AO090701000619" "AO090701000656" "AO090701000818" "AO090701000819" "AO090701000821" "AO090701000824"
[253] "AO090701000870" "AO090701000871" "AO090701000872"

--------------------------------------------------------------
Number of enriched GO terms: 2
GO terms are:
[1] "EC:1.6"     "GO:0055114"

Parent terms retrieved using org.Sc.sgd.db (S. cerevisiae)

No Biological process parent terms found.

No Molecular function parent terms found.

No Cellular component parent terms found.

Number of GO terms for which NO parent term was found: 2 

No parent term was found for the following GO terms:
[1] "EC:1.6"     "GO:0055114"

--------------------------------------------------------------
Number of enriched KEGG pathways: 2
KEGG pathways are:
[1] "Vitamin B6 metabolism - Aspergillus oryzae" "ABC transporters - Aspergillus oryzae"     

########################################################################################################################

Cluster number 19
Number of genes in cluster 19 is: 240 

Genes in cluster 19 are:
  [1] "AO090001000092" "AO090001000094" "AO090001000115" "AO090001000116" "AO090001000278" "AO090001000336"
  [7] "AO090001000426" "AO090001000467" "AO090001000572" "AO090001000585" "AO090001000689" "AO090001000727"
 [13] "AO090001000738" "AO090003000109" "AO090003000290" "AO090003000305" "AO090003000321" "AO090003000343"
 [19] "AO090003000423" "AO090003000425" "AO090003000458" "AO090003000538" "AO090003000546" "AO090003000590"
 [25] "AO090003000606" "AO090003000675" "AO090003000763" "AO090003000916" "AO090003001091" "AO090003001160"
 [31] "AO090003001161" "AO090003001196" "AO090003001309" "AO090003001312" "AO090003001345" "AO090003001377"
 [37] "AO090003001515" "AO090003001521" "AO090003001522" "AO090003001523" "AO090005000048" "AO090005000277"
 [43] "AO090005000362" "AO090005000426" "AO090005000434" "AO090005000519" "AO090005000570" "AO090005000669"
 [49] "AO090005000864" "AO090005000865" "AO090005001038" "AO090005001206" "AO090005001228" "AO090005001351"
 [55] "AO090005001400" "AO090005001445" "AO090005001473" "AO090005001507" "AO090005001560" "AO090009000008"
 [61] "AO090009000025" "AO090009000121" "AO090009000133" "AO090009000213" "AO090009000266" "AO090009000308"
 [67] "AO090009000373" "AO090010000098" "AO090010000325" "AO090010000326" "AO090010000507" "AO090010000540"
 [73] "AO090010000678" "AO090010000688" "AO090010000718" "AO090010000721" "AO090010000732" "AO090010000733"
 [79] "AO090010000734" "AO090010000752" "AO090011000014" "AO090011000025" "AO090011000143" "AO090011000144"
 [85] "AO090011000166" "AO090011000240" "AO090011000310" "AO090011000358" "AO090011000501" "AO090011000600"
 [91] "AO090011000601" "AO090011000624" "AO090011000634" "AO090011000861" "AO090011000879" "AO090011000880"
 [97] "AO090011000921" "AO090012000127" "AO090012000177" "AO090012000257" "AO090012000266" "AO090012000290"
[103] "AO090012000398" "AO090012000432" "AO090012000470" "AO090012000471" "AO090012000485" "AO090012000520"
[109] "AO090012000522" "AO090012000612" "AO090012000749" "AO090012000846" "AO090012000910" "AO090012000956"
[115] "AO090020000009" "AO090020000027" "AO090020000146" "AO090020000210" "AO090020000218" "AO090020000384"
[121] "AO090020000427" "AO090020000514" "AO090020000557" "AO090020000658" "AO090023000100" "AO090023000195"
[127] "AO090023000329" "AO090023000331" "AO090023000354" "AO090023000390" "AO090023000468" "AO090023000485"
[133] "AO090023000558" "AO090023000566" "AO090023000583" "AO090023000719" "AO090023000775" "AO090023000822"
[139] "AO090023000877" "AO090023000914" "AO090023000936" "AO090023000947" "AO090026000011" "AO090026000012"
[145] "AO090026000016" "AO090026000017" "AO090026000079" "AO090026000128" "AO090026000129" "AO090026000132"
[151] "AO090026000204" "AO090026000241" "AO090026000437" "AO090026000477" "AO090026000562" "AO090026000646"
[157] "AO090026000715" "AO090026000747" "AO090026000778" "AO090026000801" "AO090026000821" "AO090038000173"
[163] "AO090038000459" "AO090038000469" "AO090038000532" "AO090038000555" "AO090038000556" "AO090038000580"
[169] "AO090038000621" "AO090102000005" "AO090102000051" "AO090102000130" "AO090102000158" "AO090102000159"
[175] "AO090102000160" "AO090102000175" "AO090102000190" "AO090102000194" "AO090102000195" "AO090102000196"
[181] "AO090102000208" "AO090102000277" "AO090102000351" "AO090102000536" "AO090102000608" "AO090102000635"
[187] "AO090102000646" "AO090103000014" "AO090103000030" "AO090103000330" "AO090103000335" "AO090103000341"
[193] "AO090103000366" "AO090103000407" "AO090103000430" "AO090103000443" "AO090113000015" "AO090113000086"
[199] "AO090113000138" "AO090120000007" "AO090120000138" "AO090120000207" "AO090120000366" "AO090120000409"
[205] "AO090124000012" "AO090124000014" "AO090124000073" "AO090138000005" "AO090138000098" "AO090138000100"
[211] "AO090138000101" "AO090138000105" "AO090138000118" "AO090138000200" "AO090166000016" "AO090206000031"
[217] "AO090206000032" "AO090206000038" "AO090206000072" "AO090206000114" "AO090206000120" "AO090206000121"
[223] "AO090701000046" "AO090701000158" "AO090701000224" "AO090701000239" "AO090701000373" "AO090701000403"
[229] "AO090701000450" "AO090701000452" "AO090701000482" "AO090701000508" "AO090701000639" "AO090701000648"
[235] "AO090701000667" "AO090701000694" "AO090701000788" "AO090701000801" "AO090701000879" "AO090701000880"

--------------------------------------------------------------
No enriched GO terms.

--------------------------------------------------------------
No enriched KEGG pathways.

########################################################################################################################

Cluster number 20
Number of genes in cluster 20 is: 98 

Genes in cluster 20 are:
 [1] "AO090001000095" "AO090001000141" "AO090001000207" "AO090001000443" "AO090003000088" "AO090003000219"
 [7] "AO090003000230" "AO090003000312" "AO090003000358" "AO090003000768" "AO090003000943" "AO090003000983"
[13] "AO090003001385" "AO090003001463" "AO090003001464" "AO090003001465" "AO090003001466" "AO090003001481"
[19] "AO090005000090" "AO090005000219" "AO090005000303" "AO090005000304" "AO090005000449" "AO090005000816"
[25] "AO090005000863" "AO090005000926" "AO090005001027" "AO090009000055" "AO090009000119" "AO090009000165"
[31] "AO090009000342" "AO090009000577" "AO090009000600" "AO090009t00007" "AO090010000050" "AO090010000099"
[37] "AO090010000100" "AO090010000142" "AO090010000312" "AO090010000314" "AO090010000392" "AO090010000412"
[43] "AO090010000659" "AO090011000020" "AO090011000125" "AO090011000171" "AO090011000385" "AO090011000881"
[49] "AO090012000156" "AO090012000338" "AO090012000760" "AO090012000939" "AO090020000265" "AO090020000640"
[55] "AO090023000006" "AO090023000130" "AO090023000158" "AO090023000159" "AO090023000186" "AO090023000193"
[61] "AO090023000194" "AO090023000297" "AO090023000406" "AO090023000409" "AO090023000410" "AO090023000419"
[67] "AO090023000421" "AO090023000718" "AO090026000776" "AO090026000779" "AO090026000781" "AO090026000783"
[73] "AO090038000029" "AO090038000040" "AO090038000053" "AO090038000054" "AO090038000065" "AO090038000262"
[79] "AO090038000306" "AO090102000029" "AO090102000030" "AO090102000050" "AO090102000073" "AO090102000172"
[85] "AO090103000087" "AO090103000187" "AO090113000084" "AO090113000140" "AO090113000141" "AO090124000013"
[91] "AO090124000019" "AO090138000042" "AO090138000163" "AO090138000194" "AO090308000019" "AO090701000583"
[97] "AO090701000683" "AO090701000884"

--------------------------------------------------------------
No enriched GO terms.

--------------------------------------------------------------
No enriched KEGG pathways.

########################################################################################################################

Cluster number 21
Number of genes in cluster 21 is: 205 

Genes in cluster 21 are:
  [1] "AO090001000015" "AO090001000106" "AO090001000151" "AO090001000152" "AO090001000168" "AO090001000188"
  [7] "AO090001000221" "AO090001000275" "AO090001000563" "AO090001000634" "AO090003000268" "AO090003000411"
 [13] "AO090003000474" "AO090003000778" "AO090003000787" "AO090003000802" "AO090003000854" "AO090003001077"
 [19] "AO090003001086" "AO090003001087" "AO090003001239" "AO090003001406" "AO090003001475" "AO090003001549"
 [25] "AO090005000050" "AO090005000161" "AO090005000166" "AO090005000186" "AO090005000355" "AO090005000379"
 [31] "AO090005000397" "AO090005000515" "AO090005000545" "AO090005000571" "AO090005000694" "AO090005000723"
 [37] "AO090005000758" "AO090005000902" "AO090005000932" "AO090005001008" "AO090005001154" "AO090005001180"
 [43] "AO090005001191" "AO090005001199" "AO090005001204" "AO090005001211" "AO090005001212" "AO090005001213"
 [49] "AO090005001270" "AO090005001317" "AO090005001399" "AO090005001436" "AO090005001437" "AO090005001444"
 [55] "AO090005001464" "AO090009000015" "AO090009000016" "AO090009000093" "AO090009000098" "AO090009000123"
 [61] "AO090009000124" "AO090009000125" "AO090009000275" "AO090009000416" "AO090009000523" "AO090009000565"
 [67] "AO090009000579" "AO090010000005" "AO090010000046" "AO090010000057" "AO090010000202" "AO090010000219"
 [73] "AO090010000229" "AO090010000353" "AO090010000413" "AO090010000485" "AO090010000705" "AO090011000060"
 [79] "AO090011000085" "AO090011000232" "AO090011000336" "AO090011000364" "AO090011000413" "AO090011000414"
 [85] "AO090011000415" "AO090011000417" "AO090011000649" "AO090011000781" "AO090011000795" "AO090011000802"
 [91] "AO090012000139" "AO090012000169" "AO090012000170" "AO090012000310" "AO090012000311" "AO090012000312"
 [97] "AO090012000313" "AO090012000314" "AO090012000315" "AO090012000531" "AO090012000541" "AO090012000549"
[103] "AO090012000603" "AO090012000622" "AO090012000623" "AO090012000624" "AO090012000625" "AO090012000626"
[109] "AO090012000701" "AO090012000710" "AO090012000757" "AO090012000800" "AO090012000812" "AO090020000209"
[115] "AO090020000235" "AO090020000236" "AO090020000339" "AO090020000351" "AO090020000356" "AO090020000478"
[121] "AO090020000635" "AO090020000639" "AO090020000650" "AO090020000652" "AO090020000654" "AO090020000696"
[127] "AO090023000059" "AO090023000060" "AO090023000077" "AO090023000161" "AO090023000373" "AO090023000375"
[133] "AO090023000411" "AO090023000489" "AO090023000585" "AO090023000599" "AO090023000658" "AO090023000923"
[139] "AO090026000125" "AO090026000255" "AO090026000469" "AO090026000512" "AO090026000513" "AO090026000643"
[145] "AO090026000709" "AO090026000752" "AO090026000812" "AO090038000077" "AO090038000111" "AO090038000126"
[151] "AO090038000177" "AO090038000314" "AO090038000367" "AO090038000426" "AO090038000482" "AO090038000483"
[157] "AO090038000497" "AO090038000565" "AO090102000052" "AO090102000062" "AO090102000071" "AO090102000171"
[163] "AO090102000258" "AO090102000259" "AO090102000260" "AO090102000318" "AO090102000362" "AO090102000375"
[169] "AO090102000585" "AO090102000599" "AO090102000604" "AO090102000632" "AO090103000165" "AO090103000170"
[175] "AO090103000206" "AO090103000211" "AO090103000303" "AO090103000433" "AO090113000091" "AO090113000199"
[181] "AO090120000239" "AO090120000341" "AO090120000354" "AO090120000414" "AO090120000471" "AO090124000045"
[187] "AO090138000062" "AO090138000095" "AO090138000127" "AO090138000195" "AO090166000032" "AO090166000079"
[193] "AO090166000084" "AO090166000103" "AO090701000133" "AO090701000147" "AO090701000192" "AO090701000209"
[199] "AO090701000231" "AO090701000344" "AO090701000421" "AO090701000618" "AO090701000692" "AO090701000717"
[205] "AO090701000815"

--------------------------------------------------------------
No enriched GO terms.

--------------------------------------------------------------
No enriched KEGG pathways.

########################################################################################################################

Cluster number 22
Number of genes in cluster 22 is: 146 

Genes in cluster 22 are:
  [1] "AO090001000017" "AO090001000154" "AO090001000333" "AO090001000357" "AO090001000383" "AO090001000453"
  [7] "AO090001000704" "AO090001000707" "AO090001000725" "AO090003000092" "AO090003000102" "AO090003000297"
 [13] "AO090003000381" "AO090003000470" "AO090003000521" "AO090003000550" "AO090003000655" "AO090003000664"
 [19] "AO090003000676" "AO090003000868" "AO090003000879" "AO090003001052" "AO090003001192" "AO090003001198"
 [25] "AO090003001400" "AO090005000023" "AO090005000062" "AO090005000084" "AO090005000418" "AO090005000455"
 [31] "AO090005000528" "AO090005000585" "AO090005000664" "AO090005000854" "AO090005000966" "AO090005001110"
 [37] "AO090005001142" "AO090005001210" "AO090005001234" "AO090005001286" "AO090005001396" "AO090005001476"
 [43] "AO090005001496" "AO090005001514" "AO090005001516" "AO090005001572" "AO090005001593" "AO090005001606"
 [49] "AO090009000309" "AO090009000380" "AO090009000502" "AO090010000051" "AO090010000052" "AO090010000218"
 [55] "AO090010000300" "AO090010000459" "AO090010000505" "AO090010000608" "AO090010000642" "AO090010000643"
 [61] "AO090011000130" "AO090011000145" "AO090011000291" "AO090011000509" "AO090011000534" "AO090011000755"
 [67] "AO090011000857" "AO090012000268" "AO090012000565" "AO090012000806" "AO090012000830" "AO090012000887"
 [73] "AO090012000942" "AO090012000973" "AO090012000988" "AO090020000112" "AO090020000285" "AO090020000428"
 [79] "AO090020000596" "AO090020000615" "AO090020000683" "AO090023000034" "AO090023000121" "AO090023000125"
 [85] "AO090023000207" "AO090023000413" "AO090023000536" "AO090023000638" "AO090023000726" "AO090023000781"
 [91] "AO090023000789" "AO090023000998" "AO090023001006" "AO090026000036" "AO090026000064" "AO090026000325"
 [97] "AO090026000356" "AO090026000476" "AO090026000519" "AO090026000637" "AO090038000078" "AO090038000238"
[103] "AO090038000377" "AO090038000511" "AO090102000009" "AO090102000036" "AO090102000102" "AO090102000161"
[109] "AO090102000163" "AO090102000295" "AO090102000356" "AO090102000533" "AO090102000542" "AO090102000543"
[115] "AO090102000596" "AO090102000617" "AO090102000629" "AO090103000078" "AO090103000160" "AO090103000301"
[121] "AO090103000367" "AO090103000421" "AO090113000010" "AO090113000011" "AO090120000120" "AO090120000121"
[127] "AO090120000141" "AO090120000282" "AO090120000309" "AO090120000323" "AO090120000325" "AO090120000386"
[133] "AO090120000390" "AO090124000026" "AO090124000031" "AO090124000078" "AO090701000040" "AO090701000059"
[139] "AO090701000093" "AO090701000100" "AO090701000107" "AO090701000108" "AO090701000277" "AO090701000301"
[145] "AO090701000302" "AO090701000835"

--------------------------------------------------------------
Number of enriched GO terms: 2
GO terms are:
[1] "mitochondrion"                 "mitochondrial gene expression"

Parent terms retrieved using org.Sc.sgd.db (S. cerevisiae)

No Biological process parent terms found.

No Molecular function parent terms found.

No Cellular component parent terms found.

Number of GO terms for which NO parent term was found: 2 

No parent term was found for the following GO terms:
[1] "mitochondrion"                 "mitochondrial gene expression"

--------------------------------------------------------------
No enriched KEGG pathways.

########################################################################################################################

Cluster number 23
Number of genes in cluster 23 is: 326 

Genes in cluster 23 are:
  [1] "AO090001000160" "AO090001000173" "AO090001000208" "AO090001000230" "AO090001000233" "AO090001000328"
  [7] "AO090001000376" "AO090001000547" "AO090001000548" "AO090001000560" "AO090001000750" "AO090003000016"
 [13] "AO090003000017" "AO090003000040" "AO090003000047" "AO090003000058" "AO090003000060" "AO090003000095"
 [19] "AO090003000188" "AO090003000248" "AO090003000279" "AO090003000288" "AO090003000293" "AO090003000310"
 [25] "AO090003000393" "AO090003000424" "AO090003000682" "AO090003000711" "AO090003000727" "AO090003000761"
 [31] "AO090003000779" "AO090003000780" "AO090003000818" "AO090003000873" "AO090003000960" "AO090003001006"
 [37] "AO090003001007" "AO090003001061" "AO090003001062" "AO090003001075" "AO090003001095" "AO090003001184"
 [43] "AO090003001237" "AO090003001332" "AO090003001376" "AO090003001378" "AO090003001383" "AO090003001384"
 [49] "AO090003001415" "AO090003001446" "AO090003001472" "AO090003001473" "AO090003001492" "AO090005000100"
 [55] "AO090005000136" "AO090005000138" "AO090005000187" "AO090005000215" "AO090005000278" "AO090005000301"
 [61] "AO090005000361" "AO090005000407" "AO090005000444" "AO090005000469" "AO090005000481" "AO090005000493"
 [67] "AO090005000575" "AO090005000622" "AO090005000658" "AO090005000726" "AO090005000735" "AO090005000738"
 [73] "AO090005000887" "AO090005000941" "AO090005000973" "AO090005000985" "AO090005000986" "AO090005001147"
 [79] "AO090005001314" "AO090005001349" "AO090005001358" "AO090005001423" "AO090005001427" "AO090005001508"
 [85] "AO090009000002" "AO090009000009" "AO090009000053" "AO090009000097" "AO090009000109" "AO090009000148"
 [91] "AO090009000272" "AO090009000273" "AO090009000418" "AO090009000472" "AO090009000473" "AO090009000484"
 [97] "AO090009000493" "AO090009000553" "AO090009000556" "AO090009000563" "AO090009000630" "AO090010000024"
[103] "AO090010000030" "AO090010000034" "AO090010000077" "AO090010000078" "AO090010000125" "AO090010000126"
[109] "AO090010000132" "AO090010000133" "AO090010000251" "AO090010000262" "AO090010000268" "AO090010000350"
[115] "AO090010000471" "AO090010000473" "AO090010000639" "AO090010000686" "AO090010000715" "AO090010000716"
[121] "AO090010000726" "AO090011000086" "AO090011000134" "AO090011000149" "AO090011000154" "AO090011000167"
[127] "AO090011000211" "AO090011000275" "AO090011000416" "AO090011000419" "AO090011000487" "AO090011000489"
[133] "AO090011000504" "AO090011000567" "AO090011000722" "AO090011000728" "AO090011000759" "AO090011000760"
[139] "AO090011000761" "AO090011000769" "AO090011000770" "AO090011000790" "AO090011000832" "AO090011000920"
[145] "AO090012000055" "AO090012000086" "AO090012000087" "AO090012000174" "AO090012000281" "AO090012000287"
[151] "AO090012000289" "AO090012000306" "AO090012000366" "AO090012000369" "AO090012000408" "AO090012000411"
[157] "AO090012000412" "AO090012000483" "AO090012000493" "AO090012000533" "AO090012000695" "AO090012000711"
[163] "AO090012000752" "AO090012000782" "AO090012000869" "AO090012000891" "AO090012000893" "AO090012000927"
[169] "AO090012000962" "AO090012001005" "AO090020000041" "AO090020000114" "AO090020000131" "AO090020000180"
[175] "AO090020000312" "AO090020000337" "AO090020000455" "AO090020000456" "AO090020000479" "AO090023000032"
[181] "AO090023000087" "AO090023000098" "AO090023000115" "AO090023000146" "AO090023000147" "AO090023000150"
[187] "AO090023000153" "AO090023000209" "AO090023000310" "AO090023000314" "AO090023000319" "AO090023000353"
[193] "AO090023000355" "AO090023000464" "AO090023000479" "AO090023000535" "AO090023000565" "AO090023000589"
[199] "AO090023000597" "AO090023000603" "AO090023000604" "AO090023000611" "AO090023000624" "AO090023000652"
[205] "AO090023000678" "AO090023000679" "AO090023000745" "AO090023000772" "AO090023000803" "AO090023000824"
[211] "AO090023000870" "AO090023000891" "AO090023000899" "AO090023000924" "AO090023000925" "AO090026000040"
[217] "AO090026000066" "AO090026000081" "AO090026000193" "AO090026000319" "AO090026000393" "AO090026000421"
[223] "AO090026000464" "AO090026000472" "AO090026000473" "AO090026000478" "AO090026000488" "AO090026000504"
[229] "AO090026000507" "AO090026000584" "AO090026000607" "AO090026000720" "AO090038000063" "AO090038000064"
[235] "AO090038000081" "AO090038000247" "AO090038000270" "AO090038000300" "AO090038000315" "AO090038000489"
[241] "AO090038000513" "AO090038000514" "AO090038000564" "AO090038000609" "AO090038000625" "AO090102000054"
[247] "AO090102000135" "AO090102000162" "AO090102000252" "AO090102000255" "AO090102000368" "AO090102000387"
[253] "AO090102000392" "AO090102000422" "AO090102000423" "AO090102000425" "AO090102000426" "AO090102000427"
[259] "AO090102000428" "AO090102000429" "AO090102000433" "AO090102000435" "AO090102000436" "AO090102000438"
[265] "AO090102000439" "AO090102000440" "AO090102000541" "AO090102000597" "AO090103000066" "AO090103000074"
[271] "AO090103000151" "AO090103000276" "AO090103000310" "AO090103000329" "AO090103000346" "AO090103000485"
[277] "AO090113000054" "AO090113000128" "AO090120000006" "AO090120000175" "AO090120000186" "AO090120000223"
[283] "AO090120000246" "AO090120000264" "AO090120000276" "AO090120000294" "AO090120000301" "AO090120000364"
[289] "AO090120000506" "AO090124000037" "AO090138000056" "AO090138000134" "AO090138000136" "AO090138000137"
[295] "AO090138000138" "AO090138000142" "AO090138000143" "AO090138000144" "AO090138000145" "AO090138000149"
[301] "AO090138000192" "AO090138000193" "AO090206000005" "AO090206000046" "AO090206000131" "AO090672000006"
[307] "AO090701000101" "AO090701000162" "AO090701000171" "AO090701000190" "AO090701000232" "AO090701000279"
[313] "AO090701000306" "AO090701000324" "AO090701000376" "AO090701000437" "AO090701000451" "AO090701000519"
[319] "AO090701000552" "AO090701000645" "AO090701000784" "AO090701000790" "AO090701000820" "AO090701000829"
[325] "AO090701000846" "AO090701000869"

--------------------------------------------------------------
Number of enriched GO terms: 7
GO terms are:
[1] "proteasomal ubiquitin-independent protein catabolic process"      
[2] "proteasome core complex"                                          
[3] "EC:3.4.25"                                                        
[4] "threonine-type endopeptidase activity"                            
[5] "proteasome-mediated ubiquitin-dependent protein catabolic process"
[6] "proteasome complex"                                               
[7] "proteasomal protein catabolic process"                            

Parent terms retrieved using org.Sc.sgd.db (S. cerevisiae)

 Biological process  parent terms of GO terms are:
           term                                                               
GO:0010499 "proteasomal ubiquitin-independent protein catabolic process"      
GO:0043161 "proteasome-mediated ubiquitin-dependent protein catabolic process"
GO:0010498 "proteasomal protein catabolic process"                            
           parentTerm                                                   
GO:0010499 "proteasomal ubiquitin-independent protein catabolic process"
GO:0043161 "proteasomal ubiquitin-independent protein catabolic process"
GO:0010498 "proteasomal ubiquitin-independent protein catabolic process"

Number of  Biological process  parent terms:

proteasomal ubiquitin-independent protein catabolic process 
                                                          3 

No Molecular function parent terms found.

 Cellular component  parent terms of GO terms are:
           term                      parentTerm          
GO:0000502 "proteasome complex"      "proteasome complex"
GO:0005839 "proteasome core complex" "proteasome complex"

Number of  Cellular component  parent terms:

proteasome complex 
                 2 

Number of GO terms for which NO parent term was found: 2 

No parent term was found for the following GO terms:
[1] "EC:3.4.25"                             "threonine-type endopeptidase activity"

--------------------------------------------------------------
Number of enriched KEGG pathways: 1
KEGG pathways are:
[1] "Proteasome - Aspergillus oryzae"

########################################################################################################################

Cluster number 24
Number of genes in cluster 24 is: 410 

Genes in cluster 24 are:
  [1] "AO090001000058" "AO090001000067" "AO090001000091" "AO090001000137" "AO090001000138" "AO090001000172"
  [7] "AO090001000199" "AO090001000217" "AO090001000343" "AO090001000350" "AO090001000363" "AO090001000445"
 [13] "AO090001000476" "AO090001000488" "AO090001000490" "AO090001000573" "AO090001000645" "AO090001000646"
 [19] "AO090001000647" "AO090001000691" "AO090001000716" "AO090003000029" "AO090003000043" "AO090003000108"
 [25] "AO090003000123" "AO090003000140" "AO090003000141" "AO090003000157" "AO090003000223" "AO090003000251"
 [31] "AO090003000262" "AO090003000271" "AO090003000280" "AO090003000309" "AO090003000390" "AO090003000391"
 [37] "AO090003000392" "AO090003000498" "AO090003000517" "AO090003000532" "AO090003000540" "AO090003000543"
 [43] "AO090003000555" "AO090003000556" "AO090003000562" "AO090003000594" "AO090003000624" "AO090003000625"
 [49] "AO090003000632" "AO090003000633" "AO090003000685" "AO090003000686" "AO090003000694" "AO090003000710"
 [55] "AO090003000756" "AO090003000759" "AO090003000809" "AO090003000919" "AO090003000920" "AO090003000926"
 [61] "AO090003000967" "AO090003000974" "AO090003000991" "AO090003001004" "AO090003001005" "AO090003001033"
 [67] "AO090003001034" "AO090003001035" "AO090003001054" "AO090003001064" "AO090003001092" "AO090003001094"
 [73] "AO090003001108" "AO090003001156" "AO090003001164" "AO090003001182" "AO090003001191" "AO090003001327"
 [79] "AO090003001353" "AO090003001467" "AO090003001495" "AO090003001520" "AO090005000063" "AO090005000137"
 [85] "AO090005000142" "AO090005000150" "AO090005000179" "AO090005000180" "AO090005000233" "AO090005000234"
 [91] "AO090005000243" "AO090005000312" "AO090005000497" "AO090005000518" "AO090005000569" "AO090005000588"
 [97] "AO090005000589" "AO090005000591" "AO090005000716" "AO090005000789" "AO090005000808" "AO090005000809"
[103] "AO090005000810" "AO090005000811" "AO090005000813" "AO090005000822" "AO090005000823" "AO090005000837"
[109] "AO090005000838" "AO090005000843" "AO090005001020" "AO090005001075" "AO090005001086" "AO090005001143"
[115] "AO090005001196" "AO090005001203" "AO090005001241" "AO090005001264" "AO090005001346" "AO090005001397"
[121] "AO090005001398" "AO090005001403" "AO090005001430" "AO090005001498" "AO090005001512" "AO090005001544"
[127] "AO090005001548" "AO090005001558" "AO090005001573" "AO090009000010" "AO090009000011" "AO090009000087"
[133] "AO090009000163" "AO090009000168" "AO090009000179" "AO090009000180" "AO090009000182" "AO090009000228"
[139] "AO090009000259" "AO090009000292" "AO090009000324" "AO090009000334" "AO090009000343" "AO090009000365"
[145] "AO090009000393" "AO090009000406" "AO090009000434" "AO090009000488" "AO090009000495" "AO090009000504"
[151] "AO090009000552" "AO090009000557" "AO090009000558" "AO090009000559" "AO090009000560" "AO090009000561"
[157] "AO090009000602" "AO090010000061" "AO090010000106" "AO090010000120" "AO090010000127" "AO090010000221"
[163] "AO090010000254" "AO090010000279" "AO090010000349" "AO090010000354" "AO090010000360" "AO090010000361"
[169] "AO090010000442" "AO090010000492" "AO090010000493" "AO090010000496" "AO090010000579" "AO090010000695"
[175] "AO090010000696" "AO090011000022" "AO090011000108" "AO090011000110" "AO090011000174" "AO090011000201"
[181] "AO090011000204" "AO090011000213" "AO090011000217" "AO090011000221" "AO090011000222" "AO090011000309"
[187] "AO090011000317" "AO090011000327" "AO090011000342" "AO090011000381" "AO090011000510" "AO090011000512"
[193] "AO090011000544" "AO090011000576" "AO090011000606" "AO090011000619" "AO090011000633" "AO090011000637"
[199] "AO090011000685" "AO090011000716" "AO090011000720" "AO090011000723" "AO090011000724" "AO090011000734"
[205] "AO090011000831" "AO090011000913" "AO090012000104" "AO090012000128" "AO090012000129" "AO090012000131"
[211] "AO090012000132" "AO090012000133" "AO090012000163" "AO090012000173" "AO090012000239" "AO090012000272"
[217] "AO090012000277" "AO090012000288" "AO090012000301" "AO090012000363" "AO090012000448" "AO090012000468"
[223] "AO090012000492" "AO090012000508" "AO090012000515" "AO090012000516" "AO090012000521" "AO090012000550"
[229] "AO090012000582" "AO090012000595" "AO090012000596" "AO090012000597" "AO090012000610" "AO090012000627"
[235] "AO090012000670" "AO090012000777" "AO090012000837" "AO090012000848" "AO090012000851" "AO090012000911"
[241] "AO090012000917" "AO090012000967" "AO090012000974" "AO090012000976" "AO090012000978" "AO090012000987"
[247] "AO090012001016" "AO090012001025" "AO090020000024" "AO090020000037" "AO090020000043" "AO090020000091"
[253] "AO090020000193" "AO090020000199" "AO090020000262" "AO090020000320" "AO090020000331" "AO090020000389"
[259] "AO090020000390" "AO090020000405" "AO090020000516" "AO090020000521" "AO090020000623" "AO090020000668"
[265] "AO090020000708" "AO090023000015" "AO090023000055" "AO090023000106" "AO090023000136" "AO090023000222"
[271] "AO090023000258" "AO090023000259" "AO090023000273" "AO090023000432" "AO090023000470" "AO090023000472"
[277] "AO090023000492" "AO090023000526" "AO090023000527" "AO090023000578" "AO090023000580" "AO090023000596"
[283] "AO090023000637" "AO090023000657" "AO090023000664" "AO090023000700" "AO090023000733" "AO090023000765"
[289] "AO090023000779" "AO090023000871" "AO090023001009" "AO090023t00013" "AO090026000018" "AO090026000019"
[295] "AO090026000075" "AO090026000121" "AO090026000139" "AO090026000164" "AO090026000237" "AO090026000247"
[301] "AO090026000248" "AO090026000254" "AO090026000338" "AO090026000411" "AO090026000430" "AO090026000435"
[307] "AO090026000448" "AO090026000457" "AO090026000490" "AO090026000554" "AO090026000556" "AO090026000605"
[313] "AO090026000628" "AO090026000820" "AO090026000833" "AO090038000288" "AO090038000293" "AO090038000294"
[319] "AO090038000316" "AO090038000391" "AO090038000404" "AO090038000424" "AO090038000441" "AO090038000462"
[325] "AO090038000467" "AO090038000535" "AO090038000603" "AO090038000622" "AO090102000004" "AO090102000063"
[331] "AO090102000108" "AO090102000148" "AO090102000205" "AO090102000219" "AO090102000344" "AO090102000345"
[337] "AO090102000376" "AO090102000388" "AO090102000497" "AO090102000505" "AO090102000529" "AO090102000570"
[343] "AO090102000571" "AO090102000592" "AO090102000634" "AO090103000005" "AO090103000064" "AO090103000120"
[349] "AO090103000213" "AO090103000362" "AO090103000396" "AO090103000417" "AO090103000456" "AO090113000073"
[355] "AO090120000105" "AO090120000145" "AO090120000183" "AO090120000193" "AO090120000203" "AO090120000235"
[361] "AO090120000273" "AO090120000293" "AO090120000303" "AO090120000307" "AO090120000322" "AO090120000350"
[367] "AO090120000361" "AO090120000385" "AO090120000387" "AO090120000404" "AO090120000433" "AO090120000435"
[373] "AO090120000479" "AO090124000046" "AO090124000077" "AO090138000021" "AO090138000024" "AO090138000025"
[379] "AO090138000026" "AO090138000099" "AO090166000051" "AO090206000016" "AO090206000025" "AO090206000106"
[385] "AO090206000108" "AO090206000130" "AO090701000002" "AO090701000027" "AO090701000043" "AO090701000131"
[391] "AO090701000252" "AO090701000254" "AO090701000269" "AO090701000271" "AO090701000343" "AO090701000441"
[397] "AO090701000517" "AO090701000588" "AO090701000613" "AO090701000622" "AO090701000647" "AO090701000657"
[403] "AO090701000664" "AO090701000727" "AO090701000741" "AO090701000747" "AO090701000751" "AO090701000757"
[409] "AO090701000827" "AO090701000828"

--------------------------------------------------------------
No enriched GO terms.

--------------------------------------------------------------
No enriched KEGG pathways.

########################################################################################################################

Cluster number 25
Number of genes in cluster 25 is: 481 

Genes in cluster 25 are:
  [1] "AO090001000012" "AO090001000035" "AO090001000037" "AO090001000136" "AO090001000159" "AO090001000161"
  [7] "AO090001000164" "AO090001000165" "AO090001000166" "AO090001000167" "AO090001000194" "AO090001000225"
 [13] "AO090001000239" "AO090001000264" "AO090001000282" "AO090001000296" "AO090001000297" "AO090001000304"
 [19] "AO090001000310" "AO090001000371" "AO090001000379" "AO090001000410" "AO090001000415" "AO090001000446"
 [25] "AO090001000487" "AO090001000561" "AO090001000566" "AO090001000594" "AO090001000629" "AO090001000640"
 [31] "AO090001000657" "AO090001000663" "AO090001000687" "AO090001t00012" "AO090003000018" "AO090003000051"
 [37] "AO090003000066" "AO090003000067" "AO090003000124" "AO090003000147" "AO090003000206" "AO090003000207"
 [43] "AO090003000236" "AO090003000252" "AO090003000258" "AO090003000332" "AO090003000373" "AO090003000396"
 [49] "AO090003000398" "AO090003000412" "AO090003000439" "AO090003000457" "AO090003000467" "AO090003000481"
 [55] "AO090003000502" "AO090003000506" "AO090003000551" "AO090003000602" "AO090003000603" "AO090003000631"
 [61] "AO090003000644" "AO090003000652" "AO090003000722" "AO090003000723" "AO090003000737" "AO090003000770"
 [67] "AO090003000813" "AO090003000839" "AO090003000959" "AO090003000968" "AO090003001020" "AO090003001071"
 [73] "AO090003001089" "AO090003001124" "AO090003001145" "AO090003001146" "AO090003001178" "AO090003001183"
 [79] "AO090003001195" "AO090003001231" "AO090003001276" "AO090003001294" "AO090003001299" "AO090003001455"
 [85] "AO090003001468" "AO090003001484" "AO090003t00018" "AO090005000003" "AO090005000099" "AO090005000111"
 [91] "AO090005000165" "AO090005000214" "AO090005000216" "AO090005000218" "AO090005000227" "AO090005000238"
 [97] "AO090005000300" "AO090005000313" "AO090005000334" "AO090005000345" "AO090005000360" "AO090005000384"
[103] "AO090005000394" "AO090005000414" "AO090005000416" "AO090005000422" "AO090005000479" "AO090005000488"
[109] "AO090005000503" "AO090005000511" "AO090005000535" "AO090005000537" "AO090005000554" "AO090005000568"
[115] "AO090005000597" "AO090005000598" "AO090005000627" "AO090005000630" "AO090005000631" "AO090005000649"
[121] "AO090005000679" "AO090005000689" "AO090005000715" "AO090005000739" "AO090005000788" "AO090005000804"
[127] "AO090005000812" "AO090005000830" "AO090005000898" "AO090005000956" "AO090005000959" "AO090005000977"
[133] "AO090005001000" "AO090005001094" "AO090005001095" "AO090005001149" "AO090005001162" "AO090005001165"
[139] "AO090005001209" "AO090005001271" "AO090005001296" "AO090005001301" "AO090005001312" "AO090005001337"
[145] "AO090005001338" "AO090005001339" "AO090005001355" "AO090005001356" "AO090005001365" "AO090005001407"
[151] "AO090005001530" "AO090005001535" "AO090005001569" "AO090005001578" "AO090005001634" "AO090005001646"
[157] "AO090005001652" "AO090009000003" "AO090009000088" "AO090009000094" "AO090009000107" "AO090009000115"
[163] "AO090009000153" "AO090009000289" "AO090009000304" "AO090009000339" "AO090009000344" "AO090009000355"
[169] "AO090009000465" "AO090009000480" "AO090009000482" "AO090009000492" "AO090009000496" "AO090009000539"
[175] "AO090009000541" "AO090009000542" "AO090009000651" "AO090010000001" "AO090010000002" "AO090010000031"
[181] "AO090010000047" "AO090010000056" "AO090010000059" "AO090010000070" "AO090010000071" "AO090010000073"
[187] "AO090010000079" "AO090010000135" "AO090010000155" "AO090010000156" "AO090010000160" "AO090010000166"
[193] "AO090010000211" "AO090010000240" "AO090010000249" "AO090010000317" "AO090010000363" "AO090010000401"
[199] "AO090010000448" "AO090010000449" "AO090010000452" "AO090010000461" "AO090010000462" "AO090010000469"
[205] "AO090010000470" "AO090010000472" "AO090010000533" "AO090010000541" "AO090010000542" "AO090010000576"
[211] "AO090010000681" "AO090010000707" "AO090010000708" "AO090010000717" "AO090010000755" "AO090011000059"
[217] "AO090011000132" "AO090011000176" "AO090011000177" "AO090011000205" "AO090011000206" "AO090011000209"
[223] "AO090011000230" "AO090011000282" "AO090011000329" "AO090011000343" "AO090011000376" "AO090011000408"
[229] "AO090011000475" "AO090011000486" "AO090011000488" "AO090011000584" "AO090011000587" "AO090011000605"
[235] "AO090011000607" "AO090011000617" "AO090011000670" "AO090011000679" "AO090011000688" "AO090011000699"
[241] "AO090011000763" "AO090011000773" "AO090011000778" "AO090011000863" "AO090011000875" "AO090011000890"
[247] "AO090012000082" "AO090012000083" "AO090012000085" "AO090012000099" "AO090012000208" "AO090012000212"
[253] "AO090012000247" "AO090012000344" "AO090012000353" "AO090012000371" "AO090012000409" "AO090012000452"
[259] "AO090012000481" "AO090012000494" "AO090012000498" "AO090012000500" "AO090012000511" "AO090012000551"
[265] "AO090012000593" "AO090012000633" "AO090012000658" "AO090012000675" "AO090012000712" "AO090012000714"
[271] "AO090012000729" "AO090012000764" "AO090012000768" "AO090012000818" "AO090012000883" "AO090012000926"
[277] "AO090012000949" "AO090012000977" "AO090020000035" "AO090020000048" "AO090020000051" "AO090020000084"
[283] "AO090020000107" "AO090020000119" "AO090020000202" "AO090020000221" "AO090020000256" "AO090020000375"
[289] "AO090020000381" "AO090020000396" "AO090020000400" "AO090020000424" "AO090020000433" "AO090020000448"
[295] "AO090020000543" "AO090020000544" "AO090020000620" "AO090020000621" "AO090020000632" "AO090020000687"
[301] "AO090020000688" "AO090020000689" "AO090020000710" "AO090023000021" "AO090023000082" "AO090023000096"
[307] "AO090023000139" "AO090023000200" "AO090023000203" "AO090023000237" "AO090023000241" "AO090023000260"
[313] "AO090023000304" "AO090023000321" "AO090023000335" "AO090023000377" "AO090023000378" "AO090023000422"
[319] "AO090023000443" "AO090023000484" "AO090023000516" "AO090023000557" "AO090023000570" "AO090023000579"
[325] "AO090023000581" "AO090023000591" "AO090023000592" "AO090023000646" "AO090023000662" "AO090023000857"
[331] "AO090023000889" "AO090023000893" "AO090023000909" "AO090026000065" "AO090026000212" "AO090026000213"
[337] "AO090026000220" "AO090026000221" "AO090026000277" "AO090026000329" "AO090026000330" "AO090026000373"
[343] "AO090026000378" "AO090026000396" "AO090026000404" "AO090026000452" "AO090026000487" "AO090026000506"
[349] "AO090026000585" "AO090026000609" "AO090026000613" "AO090026000661" "AO090026000708" "AO090026000718"
[355] "AO090026000764" "AO090026000787" "AO090026000807" "AO090026000832" "AO090038000019" "AO090038000020"
[361] "AO090038000090" "AO090038000092" "AO090038000210" "AO090038000265" "AO090038000279" "AO090038000290"
[367] "AO090038000303" "AO090038000329" "AO090038000359" "AO090038000361" "AO090038000425" "AO090038000427"
[373] "AO090038000442" "AO090038000450" "AO090038000552" "AO090038000562" "AO090102000015" "AO090102000018"
[379] "AO090102000038" "AO090102000056" "AO090102000085" "AO090102000107" "AO090102000109" "AO090102000119"
[385] "AO090102000193" "AO090102000231" "AO090102000287" "AO090102000290" "AO090102000316" "AO090102000337"
[391] "AO090102000370" "AO090102000396" "AO090102000446" "AO090102000498" "AO090102000501" "AO090102000515"
[397] "AO090102000525" "AO090102000580" "AO090102000613" "AO090103000076" "AO090103000133" "AO090103000214"
[403] "AO090103000217" "AO090103000220" "AO090103000342" "AO090103000353" "AO090103000356" "AO090103000383"
[409] "AO090103000416" "AO090103000424" "AO090113000104" "AO090113000109" "AO090113000157" "AO090113000178"
[415] "AO090113000184" "AO090120000003" "AO090120000022" "AO090120000053" "AO090120000093" "AO090120000111"
[421] "AO090120000113" "AO090120000122" "AO090120000200" "AO090120000256" "AO090120000258" "AO090120000297"
[427] "AO090120000321" "AO090120000369" "AO090120000378" "AO090120000384" "AO090120000442" "AO090120000447"
[433] "AO090120000484" "AO090120000499" "AO090120000504" "AO090138000023" "AO090138000058" "AO090138000059"
[439] "AO090138000060" "AO090138000084" "AO090138000117" "AO090138000155" "AO090138000156" "AO090138000157"
[445] "AO090138000190" "AO090166000026" "AO090166000047" "AO090166000059" "AO090166000087" "AO090166000098"
[451] "AO090206000017" "AO090206000065" "AO090701000063" "AO090701000069" "AO090701000127" "AO090701000193"
[457] "AO090701000219" "AO090701000268" "AO090701000273" "AO090701000310" "AO090701000322" "AO090701000328"
[463] "AO090701000401" "AO090701000424" "AO090701000429" "AO090701000480" "AO090701000494" "AO090701000550"
[469] "AO090701000554" "AO090701000699" "AO090701000706" "AO090701000710" "AO090701000749" "AO090701000756"
[475] "AO090701000773" "AO090701000822" "AO090701000844" "AO090701000851" "AO090701000876" "AO090701000881"
[481] "AO090701000895"

--------------------------------------------------------------
No enriched GO terms.

--------------------------------------------------------------
Number of enriched KEGG pathways: 1
KEGG pathways are:
[1] "Biosynthesis of cofactors - Aspergillus oryzae"


################################################################################################################################################################################################################################################
################################################################################################################################################################################################################################################
################################################################################################################################################################################################################################################


Acidic compounds – Levulinic acid & Ferulic acid


pvalueCutoff= 0.01 , pAdjustMethod= BH , qvalueCutoff= 0.01
########################################################################################################################

Cluster number 1
Number of genes in cluster 1 is: 269 

Genes in cluster 1 are:
  [1] "AO090001000102" "AO090001000244" "AO090001000262" "AO090001000283"
  [5] "AO090001000284" "AO090001000326" "AO090001000354" "AO090001000359"
  [9] "AO090001000373" "AO090001000387" "AO090001000450" "AO090001000463"
 [13] "AO090001000464" "AO090001000550" "AO090001000567" "AO090001000717"
 [17] "AO090003000022" "AO090003000079" "AO090003000138" "AO090003000139"
 [21] "AO090003000159" "AO090003000174" "AO090003000208" "AO090003000210"
 [25] "AO090003000213" "AO090003000214" "AO090003000218" "AO090003000273"
 [29] "AO090003000323" "AO090003000430" "AO090003000459" "AO090003000476"
 [33] "AO090003000515" "AO090003000526" "AO090003000527" "AO090003000677"
 [37] "AO090003000730" "AO090003000971" "AO090003000989" "AO090003000990"
 [41] "AO090003001003" "AO090003001017" "AO090003001018" "AO090003001122"
 [45] "AO090003001137" "AO090003001209" "AO090003001277" "AO090003001295"
 [49] "AO090003001305" "AO090003001340" "AO090003001407" "AO090005000126"
 [53] "AO090005000228" "AO090005000235" "AO090005000295" "AO090005000359"
 [57] "AO090005000472" "AO090005000494" "AO090005000527" "AO090005000562"
 [61] "AO090005000577" "AO090005000578" "AO090005000579" "AO090005000708"
 [65] "AO090005000733" "AO090005000820" "AO090005000826" "AO090005000921"
 [69] "AO090005001047" "AO090005001085" "AO090005001089" "AO090005001128"
 [73] "AO090005001242" "AO090005001248" "AO090005001254" "AO090005001469"
 [77] "AO090005001494" "AO090005001549" "AO090005001555" "AO090009000022"
 [81] "AO090009000073" "AO090009000075" "AO090009000183" "AO090009000236"
 [85] "AO090009000298" "AO090009000320" "AO090009000354" "AO090009000356"
 [89] "AO090009000384" "AO090009000389" "AO090009000390" "AO090009000584"
 [93] "AO090009000628" "AO090010000019" "AO090010000025" "AO090010000029"
 [97] "AO090010000105" "AO090010000188" "AO090010000210" "AO090010000310"
[101] "AO090010000320" "AO090010000500" "AO090010000515" "AO090010000603"
[105] "AO090010000635" "AO090010000640" "AO090010000727" "AO090011000101"
[109] "AO090011000107" "AO090011000156" "AO090011000168" "AO090011000236"
[113] "AO090011000300" "AO090011000326" "AO090011000346" "AO090011000438"
[117] "AO090011000483" "AO090011000592" "AO090011000650" "AO090011000743"
[121] "AO090011000801" "AO090011000895" "AO090012000006" "AO090012000150"
[125] "AO090012000154" "AO090012000165" "AO090012000167" "AO090012000185"
[129] "AO090012000193" "AO090012000259" "AO090012000267" "AO090012000279"
[133] "AO090012000292" "AO090012000294" "AO090012000429" "AO090012000445"
[137] "AO090012000560" "AO090012000579" "AO090012000601" "AO090012000642"
[141] "AO090012000655" "AO090012000674" "AO090012000708" "AO090012000762"
[145] "AO090012000766" "AO090012000771" "AO090012000821" "AO090012000872"
[149] "AO090012000901" "AO090012000904" "AO090020000068" "AO090020000207"
[153] "AO090020000219" "AO090020000251" "AO090020000252" "AO090020000261"
[157] "AO090020000293" "AO090020000341" "AO090020000368" "AO090020000380"
[161] "AO090020000436" "AO090020000457" "AO090020000461" "AO090020000494"
[165] "AO090020000499" "AO090020000509" "AO090020000560" "AO090020000561"
[169] "AO090020000597" "AO090023000012" "AO090023000036" "AO090023000065"
[173] "AO090023000117" "AO090023000142" "AO090023000172" "AO090023000181"
[177] "AO090023000186" "AO090023000204" "AO090023000473" "AO090023000488"
[181] "AO090023000491" "AO090023000512" "AO090023000524" "AO090023000561"
[185] "AO090023000577" "AO090023000605" "AO090023000711" "AO090023000744"
[189] "AO090023000842" "AO090026000104" "AO090026000110" "AO090026000157"
[193] "AO090026000189" "AO090026000202" "AO090026000214" "AO090026000263"
[197] "AO090026000266" "AO090026000419" "AO090026000425" "AO090026000465"
[201] "AO090026000523" "AO090026000622" "AO090026000629" "AO090026000639"
[205] "AO090026000799" "AO090038000121" "AO090038000138" "AO090038000144"
[209] "AO090038000197" "AO090038000345" "AO090038000346" "AO090038000439"
[213] "AO090038000457" "AO090038000519" "AO090038000578" "AO090038000624"
[217] "AO090102000058" "AO090102000125" "AO090102000137" "AO090102000139"
[221] "AO090102000224" "AO090102000251" "AO090102000297" "AO090102000419"
[225] "AO090103000020" "AO090103000228" "AO090103000296" "AO090103000343"
[229] "AO090103000378" "AO090103000445" "AO090103000446" "AO090103t00011"
[233] "AO090113000013" "AO090113000136" "AO090113000139" "AO090113000144"
[237] "AO090113000158" "AO090113000196" "AO090120000069" "AO090120000127"
[241] "AO090120000165" "AO090120000244" "AO090120000251" "AO090120000334"
[245] "AO090120000443" "AO090124000071" "AO090138000045" "AO090138000141"
[249] "AO090138000184" "AO090166000090" "AO090206000094" "AO090206000119"
[253] "AO090308000009" "AO090672000001" "AO090701000019" "AO090701000325"
[257] "AO090701000339" "AO090701000372" "AO090701000381" "AO090701000389"
[261] "AO090701000400" "AO090701000444" "AO090701000548" "AO090701000592"
[265] "AO090701000652" "AO090701000698" "AO090701000716" "AO090701000777"
[269] "AO090701000854"

--------------------------------------------------------------
Number of enriched GO terms: 2
GO terms are:
[1] "oxidoreductase activity, acting on single donors with incorporation of molecular oxygen"                                      
[2] "oxidoreductase activity, acting on single donors with incorporation of molecular oxygen, incorporation of two atoms of oxygen"

Parent terms retrieved using org.Sc.sgd.db (S. cerevisiae)

No Biological process parent terms found.

 Molecular function  parent terms of GO terms are:
           term                                                                                                                           
GO:0016701 "oxidoreductase activity, acting on single donors with incorporation of molecular oxygen"                                      
GO:0016702 "oxidoreductase activity, acting on single donors with incorporation of molecular oxygen, incorporation of two atoms of oxygen"
           parentTerm                                                                               
GO:0016701 "oxidoreductase activity, acting on single donors with incorporation of molecular oxygen"
GO:0016702 "oxidoreductase activity, acting on single donors with incorporation of molecular oxygen"

Number of  Molecular function  parent terms:

oxidoreductase activity, acting on single donors with incorporation of molecular oxygen 
                                                                                      2 

No Cellular component parent terms found.

Number of GO terms for which NO parent term was found: 0 

--------------------------------------------------------------
No enriched KEGG pathways.

########################################################################################################################

Cluster number 2
Number of genes in cluster 2 is: 189 

Genes in cluster 2 are:
  [1] "AO090001000075" "AO090001000203" "AO090001000324" "AO090001000325"
  [5] "AO090001000363" "AO090001000470" "AO090001000582" "AO090001000611"
  [9] "AO090001000702" "AO090003000031" "AO090003000164" "AO090003000168"
 [13] "AO090003000209" "AO090003000247" "AO090003000441" "AO090003000445"
 [17] "AO090003000574" "AO090003000643" "AO090003000674" "AO090003000978"
 [21] "AO090003001021" "AO090003001120" "AO090003001154" "AO090003001223"
 [25] "AO090003001319" "AO090003001541" "AO090005000016" "AO090005000070"
 [29] "AO090005000137" "AO090005000232" "AO090005000280" "AO090005000475"
 [33] "AO090005000539" "AO090005000580" "AO090005000581" "AO090005000778"
 [37] "AO090005000798" "AO090005000829" "AO090005000884" "AO090005000925"
 [41] "AO090005000961" "AO090005001027" "AO090005001033" "AO090005001038"
 [45] "AO090005001066" "AO090005001111" "AO090005001181" "AO090005001214"
 [49] "AO090005001266" "AO090005001449" "AO090005001547" "AO090005001552"
 [53] "AO090009000347" "AO090009000467" "AO090009000528" "AO090009000548"
 [57] "AO090009000701" "AO090010000010" "AO090010000108" "AO090010000140"
 [61] "AO090010000330" "AO090010000365" "AO090010000383" "AO090010000407"
 [65] "AO090010000426" "AO090010000495" "AO090010000552" "AO090010000591"
 [69] "AO090010000678" "AO090010000712" "AO090010000718" "AO090010000729"
 [73] "AO090010000732" "AO090011000005" "AO090011000179" "AO090011000229"
 [77] "AO090011000243" "AO090011000443" "AO090011000444" "AO090011000540"
 [81] "AO090011000642" "AO090011000689" "AO090011000858" "AO090011000878"
 [85] "AO090011000897" "AO090012000117" "AO090012000161" "AO090012000171"
 [89] "AO090012000206" "AO090012000428" "AO090012000715" "AO090012000726"
 [93] "AO090012000749" "AO090012000759" "AO090012000760" "AO090012000803"
 [97] "AO090012000820" "AO090012000833" "AO090012000835" "AO090012001003"
[101] "AO090012001008" "AO090020000015" "AO090020000036" "AO090020000050"
[105] "AO090020000148" "AO090020000154" "AO090020000155" "AO090020000210"
[109] "AO090020000348" "AO090020000515" "AO090020000590" "AO090020000658"
[113] "AO090023000043" "AO090023000056" "AO090023000081" "AO090023000216"
[117] "AO090023000252" "AO090023000672" "AO090023000907" "AO090023000947"
[121] "AO090026000038" "AO090026000045" "AO090026000091" "AO090026000132"
[125] "AO090026000182" "AO090026000249" "AO090026000341" "AO090026000363"
[129] "AO090026000403" "AO090026000695" "AO090026000734" "AO090026000788"
[133] "AO090026000824" "AO090038000075" "AO090038000093" "AO090038000365"
[137] "AO090038000444" "AO090038000445" "AO090038000542" "AO090038000622"
[141] "AO090102000159" "AO090102000168" "AO090102000176" "AO090102000268"
[145] "AO090102000406" "AO090102000431" "AO090102000478" "AO090102000584"
[149] "AO090102000598" "AO090103000062" "AO090103000063" "AO090103000117"
[153] "AO090103000158" "AO090103000388" "AO090103000459" "AO090113000015"
[157] "AO090113000063" "AO090113000067" "AO090113000082" "AO090113000086"
[161] "AO090113000105" "AO090113000133" "AO090113000156" "AO090120000115"
[165] "AO090120000238" "AO090120000376" "AO090120000418" "AO090120000426"
[169] "AO090120000429" "AO090120000444" "AO090138000044" "AO090138000049"
[173] "AO090138000118" "AO090166000085" "AO090206000029" "AO090206000091"
[177] "AO090206000121" "AO090308000002" "AO090701000024" "AO090701000046"
[181] "AO090701000184" "AO090701000186" "AO090701000233" "AO090701000476"
[185] "AO090701000619" "AO090701000662" "AO090701000826" "AO090701000867"
[189] "AO090701000872"

--------------------------------------------------------------
No enriched GO terms.

--------------------------------------------------------------
No enriched KEGG pathways.

########################################################################################################################

Cluster number 3
Number of genes in cluster 3 is: 305 

Genes in cluster 3 are:
  [1] "AO090001000092" "AO090001000138" "AO090001000195" "AO090001000255"
  [5] "AO090001000268" "AO090001000345" "AO090001000350" "AO090001000467"
  [9] "AO090001000477" "AO090001000493" "AO090001000512" "AO090001000545"
 [13] "AO090001000627" "AO090001000628" "AO090001000646" "AO090001000647"
 [17] "AO090001t00012" "AO090003000042" "AO090003000161" "AO090003000191"
 [21] "AO090003000201" "AO090003000203" "AO090003000249" "AO090003000250"
 [25] "AO090003000264" "AO090003000280" "AO090003000318" "AO090003000321"
 [29] "AO090003000331" "AO090003000350" "AO090003000365" "AO090003000368"
 [33] "AO090003000417" "AO090003000433" "AO090003000447" "AO090003000482"
 [37] "AO090003000483" "AO090003000576" "AO090003000585" "AO090003000673"
 [41] "AO090003000898" "AO090003000922" "AO090003001049" "AO090003001064"
 [45] "AO090003001084" "AO090003001177" "AO090003001200" "AO090003001201"
 [49] "AO090003001204" "AO090003001298" "AO090003001309" "AO090003001320"
 [53] "AO090003001345" "AO090003001467" "AO090003001521" "AO090003001522"
 [57] "AO090003001552" "AO090005000004" "AO090005000151" "AO090005000152"
 [61] "AO090005000311" "AO090005000333" "AO090005000474" "AO090005000482"
 [65] "AO090005000524" "AO090005000551" "AO090005000592" "AO090005000603"
 [69] "AO090005000637" "AO090005000752" "AO090005000753" "AO090005000796"
 [73] "AO090005000810" "AO090005000834" "AO090005000865" "AO090005000897"
 [77] "AO090005000918" "AO090005001032" "AO090005001087" "AO090005001100"
 [81] "AO090005001179" "AO090005001249" "AO090005001284" "AO090005001313"
 [85] "AO090005001383" "AO090005001424" "AO090005001484" "AO090009000087"
 [89] "AO090009000088" "AO090009000102" "AO090009000133" "AO090009000182"
 [93] "AO090009000210" "AO090009000219" "AO090009000231" "AO090009000266"
 [97] "AO090009000360" "AO090009000373" "AO090009000374" "AO090009000396"
[101] "AO090009000406" "AO090009000437" "AO090009000483" "AO090009000488"
[105] "AO090009000515" "AO090009000520" "AO090009000538" "AO090009000562"
[109] "AO090009000570" "AO090009000582" "AO090009000637" "AO090010000013"
[113] "AO090010000028" "AO090010000064" "AO090010000339" "AO090010000354"
[117] "AO090010000366" "AO090010000368" "AO090010000414" "AO090010000496"
[121] "AO090010000516" "AO090010000517" "AO090010000652" "AO090010000689"
[125] "AO090010000722" "AO090010000728" "AO090011000103" "AO090011000222"
[129] "AO090011000317" "AO090011000322" "AO090011000341" "AO090011000347"
[133] "AO090011000431" "AO090011000510" "AO090011000512" "AO090011000544"
[137] "AO090011000586" "AO090011000619" "AO090011000690" "AO090011000794"
[141] "AO090011000805" "AO090011000827" "AO090011000892" "AO090011000921"
[145] "AO090012000007" "AO090012000046" "AO090012000049" "AO090012000084"
[149] "AO090012000240" "AO090012000246" "AO090012000342" "AO090012000447"
[153] "AO090012000508" "AO090012000522" "AO090012000578" "AO090012000596"
[157] "AO090012000600" "AO090012000644" "AO090012000682" "AO090012000683"
[161] "AO090012000753" "AO090012000846" "AO090012000918" "AO090012000987"
[165] "AO090012001027" "AO090020000009" "AO090020000056" "AO090020000183"
[169] "AO090020000190" "AO090020000200" "AO090020000218" "AO090020000226"
[173] "AO090020000258" "AO090020000259" "AO090020000329" "AO090020000383"
[177] "AO090020000423" "AO090020000434" "AO090020000517" "AO090020000537"
[181] "AO090020000562" "AO090020000692" "AO090023000011" "AO090023000016"
[185] "AO090023000035" "AO090023000038" "AO090023000086" "AO090023000106"
[189] "AO090023000259" "AO090023000354" "AO090023000396" "AO090023000470"
[193] "AO090023000481" "AO090023000495" "AO090023000580" "AO090023000601"
[197] "AO090023000622" "AO090023000633" "AO090023000647" "AO090023000719"
[201] "AO090023000833" "AO090023000866" "AO090023000948" "AO090023001009"
[205] "AO090026000012" "AO090026000017" "AO090026000046" "AO090026000082"
[209] "AO090026000085" "AO090026000184" "AO090026000190" "AO090026000230"
[213] "AO090026000282" "AO090026000285" "AO090026000457" "AO090026000480"
[217] "AO090026000501" "AO090026000660" "AO090026000791" "AO090026000797"
[221] "AO090038000088" "AO090038000218" "AO090038000274" "AO090038000294"
[225] "AO090038000316" "AO090038000318" "AO090038000362" "AO090038000364"
[229] "AO090038000396" "AO090038000459" "AO090038000541" "AO090038000555"
[233] "AO090038000556" "AO090038000557" "AO090038000582" "AO090038000621"
[237] "AO090102000003" "AO090102000050" "AO090102000098" "AO090102000133"
[241] "AO090102000169" "AO090102000170" "AO090102000231" "AO090102000257"
[245] "AO090102000261" "AO090102000272" "AO090102000277" "AO090102000304"
[249] "AO090102000308" "AO090102000344" "AO090102000351" "AO090102000529"
[253] "AO090102000538" "AO090102000621" "AO090102000622" "AO090102000633"
[257] "AO090102000637" "AO090103000023" "AO090103000030" "AO090103000113"
[261] "AO090103000119" "AO090103000150" "AO090103000213" "AO090103000389"
[265] "AO090103000466" "AO090103000487" "AO090113000002" "AO090113000062"
[269] "AO090113000134" "AO090120000002" "AO090120000017" "AO090120000155"
[273] "AO090120000164" "AO090120000302" "AO090120000303" "AO090120000305"
[277] "AO090120000315" "AO090120000317" "AO090120000409" "AO090138000005"
[281] "AO090138000021" "AO090138000076" "AO090138000098" "AO090138000125"
[285] "AO090138000126" "AO090138000140" "AO090138000168" "AO090138000176"
[289] "AO090166000046" "AO090166000049" "AO090701000115" "AO090701000157"
[293] "AO090701000350" "AO090701000437" "AO090701000478" "AO090701000493"
[297] "AO090701000622" "AO090701000644" "AO090701000648" "AO090701000660"
[301] "AO090701000734" "AO090701000736" "AO090701000747" "AO090701000788"
[305] "AO090701000841"

--------------------------------------------------------------
Number of enriched GO terms: 5
GO terms are:
[1] "EC:2.7.13.3"                                               
[2] "EC:2.7.3"                                                  
[3] "phosphorelay sensor kinase activity"                       
[4] "protein histidine kinase activity"                         
[5] "phosphotransferase activity, nitrogenous group as acceptor"

Parent terms retrieved using org.Sc.sgd.db (S. cerevisiae)

No Biological process parent terms found.

 Molecular function  parent terms of GO terms are:
           term                                                        
GO:0000155 "phosphorelay sensor kinase activity"                       
GO:0016775 "phosphotransferase activity, nitrogenous group as acceptor"
GO:0004673 "protein histidine kinase activity"                         
           parentTerm                           
GO:0000155 "phosphorelay sensor kinase activity"
GO:0016775 "phosphorelay sensor kinase activity"
GO:0004673 "phosphorelay sensor kinase activity"

Number of  Molecular function  parent terms:

phosphorelay sensor kinase activity 
                                  3 

No Cellular component parent terms found.

Number of GO terms for which NO parent term was found: 2 

No parent term was found for the following GO terms:
[1] "EC:2.7.13.3" "EC:2.7.3"   

--------------------------------------------------------------
No enriched KEGG pathways.

########################################################################################################################

Cluster number 4
Number of genes in cluster 4 is: 189 

Genes in cluster 4 are:
  [1] "AO090001000176" "AO090001000277" "AO090001000307" "AO090001000348"
  [5] "AO090001000365" "AO090001000382" "AO090001000393" "AO090001000422"
  [9] "AO090001000438" "AO090001000593" "AO090001000678" "AO090001000700"
 [13] "AO090003000024" "AO090003000093" "AO090003000190" "AO090003000237"
 [17] "AO090003000242" "AO090003000278" "AO090003000324" "AO090003000325"
 [21] "AO090003000346" "AO090003000429" "AO090003000593" "AO090003000757"
 [25] "AO090003000758" "AO090003000764" "AO090003000896" "AO090003000935"
 [29] "AO090003000946" "AO090003000961" "AO090003001013" "AO090003001121"
 [33] "AO090003001224" "AO090003001270" "AO090003001272" "AO090003001466"
 [37] "AO090003001498" "AO090003001535" "AO090005000139" "AO090005000236"
 [41] "AO090005000343" "AO090005000356" "AO090005000357" "AO090005000358"
 [45] "AO090005000705" "AO090005000782" "AO090005000803" "AO090005000864"
 [49] "AO090005000872" "AO090005000937" "AO090005001118" "AO090005001182"
 [53] "AO090005001268" "AO090005001445" "AO090005001483" "AO090005001486"
 [57] "AO090005001622" "AO090009000024" "AO090009000114" "AO090009000129"
 [61] "AO090009000130" "AO090009000197" "AO090009000248" "AO090009000299"
 [65] "AO090009000308" "AO090009000336" "AO090009000476" "AO090009000504"
 [69] "AO090009000709" "AO090010000018" "AO090010000164" "AO090010000165"
 [73] "AO090010000194" "AO090010000250" "AO090010000279" "AO090010000477"
 [77] "AO090010000602" "AO090010000641" "AO090010000752" "AO090011000094"
 [81] "AO090011000155" "AO090011000262" "AO090011000498" "AO090011000765"
 [85] "AO090011000766" "AO090011000884" "AO090011000885" "AO090011000948"
 [89] "AO090012000124" "AO090012000244" "AO090012000253" "AO090012000254"
 [93] "AO090012000293" "AO090012000299" "AO090012000300" "AO090012000304"
 [97] "AO090012000378" "AO090012000420" "AO090012000457" "AO090012000536"
[101] "AO090012000537" "AO090012000550" "AO090012000557" "AO090012000657"
[105] "AO090012000659" "AO090012000660" "AO090012000725" "AO090012000787"
[109] "AO090012000908" "AO090012000922" "AO090012001019" "AO090020000239"
[113] "AO090020000310" "AO090020000392" "AO090020000458" "AO090020000496"
[117] "AO090020000502" "AO090020000503" "AO090023000039" "AO090023000074"
[121] "AO090023000249" "AO090023000262" "AO090023000391" "AO090023000482"
[125] "AO090023000501" "AO090023000656" "AO090023000688" "AO090023000692"
[129] "AO090023000761" "AO090023000775" "AO090023000872" "AO090023000985"
[133] "AO090026000015" "AO090026000016" "AO090026000185" "AO090026000246"
[137] "AO090026000250" "AO090026000307" "AO090026000357" "AO090026000392"
[141] "AO090026000697" "AO090026000837" "AO090038000040" "AO090038000115"
[145] "AO090038000145" "AO090038000167" "AO090038000221" "AO090038000302"
[149] "AO090038000328" "AO090038000390" "AO090038000432" "AO090038000539"
[153] "AO090038000574" "AO090038000589" "AO090038000598" "AO090038000599"
[157] "AO090102000002" "AO090102000005" "AO090102000016" "AO090102000166"
[161] "AO090102000282" "AO090102000486" "AO090102000630" "AO090103000022"
[165] "AO090103000042" "AO090103000415" "AO090103000486" "AO090113000055"
[169] "AO090113000116" "AO090120000028" "AO090120000103" "AO090120000135"
[173] "AO090120000324" "AO090120000416" "AO090138000105" "AO090138000106"
[177] "AO090206000024" "AO090206000053" "AO090206000078" "AO090206000090"
[181] "AO090206000118" "AO090701000015" "AO090701000109" "AO090701000407"
[185] "AO090701000442" "AO090701000546" "AO090701000765" "AO090701000830"
[189] "AO090701000831"

--------------------------------------------------------------
No enriched GO terms.

--------------------------------------------------------------
No enriched KEGG pathways.

########################################################################################################################

Cluster number 5
Number of genes in cluster 5 is: 359 

Genes in cluster 5 are:
  [1] "AO090001000012" "AO090001000224" "AO090001000337" "AO090001000356"
  [5] "AO090001000364" "AO090001000375" "AO090001000376" "AO090001000410"
  [9] "AO090001000446" "AO090001000480" "AO090001000481" "AO090001000489"
 [13] "AO090001000500" "AO090001000525" "AO090001000553" "AO090001000616"
 [17] "AO090001000617" "AO090001000641" "AO090001000675" "AO090001000738"
 [21] "AO090003000046" "AO090003000055" "AO090003000061" "AO090003000070"
 [25] "AO090003000141" "AO090003000180" "AO090003000241" "AO090003000288"
 [29] "AO090003000392" "AO090003000415" "AO090003000423" "AO090003000424"
 [33] "AO090003000438" "AO090003000513" "AO090003000514" "AO090003000610"
 [37] "AO090003000616" "AO090003000636" "AO090003000666" "AO090003000689"
 [41] "AO090003000722" "AO090003000725" "AO090003000906" "AO090003000921"
 [45] "AO090003000956" "AO090003000984" "AO090003001019" "AO090003001035"
 [49] "AO090003001065" "AO090003001115" "AO090003001192" "AO090003001207"
 [53] "AO090003001232" "AO090003001250" "AO090003001313" "AO090003001322"
 [57] "AO090003001323" "AO090003001350" "AO090003001353" "AO090003001356"
 [61] "AO090003001484" "AO090003001497" "AO090003001523" "AO090003t00018"
 [65] "AO090005000085" "AO090005000091" "AO090005000100" "AO090005000111"
 [69] "AO090005000226" "AO090005000278" "AO090005000313" "AO090005000405"
 [73] "AO090005000428" "AO090005000436" "AO090005000438" "AO090005000456"
 [77] "AO090005000575" "AO090005000619" "AO090005000682" "AO090005000689"
 [81] "AO090005000706" "AO090005000728" "AO090005000729" "AO090005000749"
 [85] "AO090005000886" "AO090005000888" "AO090005000996" "AO090005001021"
 [89] "AO090005001059" "AO090005001095" "AO090005001107" "AO090005001117"
 [93] "AO090005001121" "AO090005001272" "AO090005001280" "AO090005001300"
 [97] "AO090005001312" "AO090005001361" "AO090005001431" "AO090005001442"
[101] "AO090005001450" "AO090005001451" "AO090005001503" "AO090005001558"
[105] "AO090005001620" "AO090009000002" "AO090009000117" "AO090009000121"
[109] "AO090009000188" "AO090009000200" "AO090009000203" "AO090009000212"
[113] "AO090009000215" "AO090009000255" "AO090009000256" "AO090009000267"
[117] "AO090009000281" "AO090009000294" "AO090009000309" "AO090009000310"
[121] "AO090009000362" "AO090009000436" "AO090009000472" "AO090009000484"
[125] "AO090009000493" "AO090009000496" "AO090009000519" "AO090009000634"
[129] "AO090009000644" "AO090009000678" "AO090009000679" "AO090010000032"
[133] "AO090010000061" "AO090010000106" "AO090010000135" "AO090010000224"
[137] "AO090010000313" "AO090010000363" "AO090010000443" "AO090010000444"
[141] "AO090010000463" "AO090010000466" "AO090010000472" "AO090010000475"
[145] "AO090010000476" "AO090010000481" "AO090010000482" "AO090010000574"
[149] "AO090010000699" "AO090010000753" "AO090010000754" "AO090010000755"
[153] "AO090011000149" "AO090011000203" "AO090011000282" "AO090011000324"
[157] "AO090011000351" "AO090011000357" "AO090011000358" "AO090011000376"
[161] "AO090011000456" "AO090011000484" "AO090011000504" "AO090011000506"
[165] "AO090011000572" "AO090011000588" "AO090011000648" "AO090011000651"
[169] "AO090011000659" "AO090011000660" "AO090011000679" "AO090011000715"
[173] "AO090011000768" "AO090011000774" "AO090011000780" "AO090011000829"
[177] "AO090011000876" "AO090011000931" "AO090011000933" "AO090011000934"
[181] "AO090012000051" "AO090012000174" "AO090012000228" "AO090012000271"
[185] "AO090012000287" "AO090012000288" "AO090012000397" "AO090012000402"
[189] "AO090012000414" "AO090012000415" "AO090012000436" "AO090012000479"
[193] "AO090012000483" "AO090012000493" "AO090012000533" "AO090012000586"
[197] "AO090012000604" "AO090012000652" "AO090012000783" "AO090012000802"
[201] "AO090012000877" "AO090012000927" "AO090012000950" "AO090012000983"
[205] "AO090012000986" "AO090012000998" "AO090012001004" "AO090020000041"
[209] "AO090020000109" "AO090020000116" "AO090020000119" "AO090020000131"
[213] "AO090020000180" "AO090020000197" "AO090020000241" "AO090020000344"
[217] "AO090020000489" "AO090020000491" "AO090020000501" "AO090020000520"
[221] "AO090020000543" "AO090020000618" "AO090020000622" "AO090020000634"
[225] "AO090020000667" "AO090023000133" "AO090023000205" "AO090023000206"
[229] "AO090023000241" "AO090023000258" "AO090023000325" "AO090023000327"
[233] "AO090023000331" "AO090023000422" "AO090023000520" "AO090023000632"
[237] "AO090023000678" "AO090023000679" "AO090023000680" "AO090023000689"
[241] "AO090023000755" "AO090023000756" "AO090023000757" "AO090023000801"
[245] "AO090023000841" "AO090023000854" "AO090023000863" "AO090023000870"
[truncated: 327,028 more chars]
